# Supplementary material for: Genomic insights into host and parasite interactions during intracellular infection by Toxoplasma gondii
Source: PLoS One. 2022 Sep 30;17(9):e0275226. doi: 10.1371/journal.pone.0275226 (PMC9524707; doi:10.1371/journal.pone.0275226)
Supplement: S1 Table — (XLSX) [file pone.0275226.s008.xlsx]

## Sheet: Host gene expression changes
Gene	baseMean	log2FoldChange	lfcSE	pvalue	padj
ADAMTS15	555.47	5.61727	0.392551	1.49683e-48	2.34913e-44		baseMean	average normalized count across all replicates
C17orf58	253.182	4.34657	0.453401	6.86139e-23	4.43059e-19		lfcSE	standard error of the log fold change
ULBP1	165.552	3.97047	0.417922	8.46933e-23	4.43059e-19
C1QTNF1	730.638	3.07578	0.330651	7.68747e-22	3.01618e-18
ST6GAL1	333.859	2.54879	0.285915	3.21986e-20	1.01065e-16
IL13RA2	242.697	3.87505	0.436275	5.37578e-20	1.40613e-16
RASD1	137.75	5.65482	0.657857	1.47717e-19	3.31182e-16
CCL2	1408.49	2.34429	0.278501	2.37845e-18	4.66592e-15
WNT2	150.709	6.08745	0.755351	8.89277e-18	1.5507e-14
NOLC1	626.769	1.92471	0.236154	2.4257e-17	3.80689e-14
BATF3	118.346	4.06755	0.502632	4.13132e-17	5.60379e-14
SYNE2	1292.73	2.11267	0.261941	4.28479e-17	5.60379e-14
BIRC3	322.064	4.24774	0.529063	9.56841e-17	1.15513e-13
CCL26	162.505	8.72693	1.04366	1.31952e-16	1.38057e-13
COL4A4	434.623	3.40813	0.430669	1.24969e-16	1.38057e-13
CA12	397.14	2.56589	0.330056	4.67748e-16	4.58802e-13
SLFN11	689.896	2.46519	0.327483	2.66423e-15	2.45955e-12
NRP2	617.103	2.61014	0.355427	1.04378e-14	9.1006e-12
RND3	6270.5	-1.52292	0.208656	2.17518e-14	1.7967e-11
PCSK5	407.755	2.29719	0.320078	3.88549e-14	3.04894e-11
SOX8	90.2302	4.87472	0.681199	7.43711e-14	5.558e-11
LRRC8C	196.93	3.43294	0.49841	2.10806e-13	1.50381e-10
TNC	22360.6	2.45128	0.350957	2.20823e-13	1.50678e-10
POLR1E	415.918	1.91095	0.275113	2.36686e-13	1.54773e-10
EGLN3	69.3908	10.4688	2.94713	3.24757e-13	2.0387e-10
DLL4	110.951	3.43481	0.506683	4.13504e-13	2.49597e-10
INSIG1	618.029	2.20007	0.32168	4.93511e-13	2.86858e-10
MRVI1	985.965	-2.09348	0.308462	6.39149e-13	3.58243e-10
CYP7B1	435.077	3.52928	0.523318	7.73487e-13	4.1859e-10
SLC16A1	1161.9	1.85282	0.273687	8.14763e-13	4.2623e-10
ADAMTS3	320.14	2.85134	0.425805	8.99072e-13	4.55162e-10
SEPHS1	514.727	2.05131	0.304704	1.05208e-12	5.15977e-10
ATP8B1	1579.59	-1.53398	0.227627	1.12136e-12	5.33291e-10
HAS3	91.8801	4.76737	0.732823	1.25214e-12	5.77973e-10
USP53	3738.23	-1.61479	0.241106	1.40343e-12	6.29299e-10
NRG1	637.741	2.3109	0.348394	1.77245e-12	7.72691e-10
CISH	53.9426	10.0445	2.90281	2.63129e-12	1.11609e-09
ATF3	111.345	2.99032	0.462328	4.07226e-12	1.63872e-09
DCLK1	386.715	2.47461	0.380913	3.97965e-12	1.63872e-09
GPR183	80.8395	8.41729	1.39598	5.84613e-12	2.23778e-09
ARNTL2	644.223	2.47351	0.382789	5.73604e-12	2.23778e-09
IL27RA	185.335	2.54417	0.39506	6.09639e-12	2.27802e-09
DCBLD2	2580.2	1.93104	0.300017	6.94847e-12	2.53603e-09
NCR3LG1	170.258	2.62116	0.409848	8.26897e-12	2.91442e-09
ADAMTS4	171.608	2.39483	0.373823	8.35664e-12	2.91442e-09
FAM111B	996.921	2.66147	0.416394	9.44795e-12	3.2234e-09
MEOX1	77.2467	7.50845	1.13027	1.06999e-11	3.57285e-09
CCL11	331.199	9.07785	1.41439	2.54189e-11	8.31094e-09
CD83	121.783	3.39689	0.541956	2.69885e-11	8.64403e-09
CBX2	67.6328	4.76085	0.749273	3.6243e-11	1.1376e-08
NETO2	421.193	2.29465	0.371947	3.85789e-11	1.18717e-08
CTSL	3529.31	1.34597	0.216495	4.07294e-11	1.22924e-08
PAQR4	260.324	2.0905	0.339694	4.66326e-11	1.38085e-08
TRY-GTA2-1	556.558	-1.64316	0.26702	4.92045e-11	1.43003e-08
GFPT2	134.938	3.3838	0.556672	5.01942e-11	1.43227e-08
NFKB2	174.544	2.87406	0.472387	5.71264e-11	1.60097e-08
DKK1	5652	-1.42845	0.232871	6.26679e-11	1.72546e-08
MSH6	1105.12	1.42742	0.233643	7.63636e-11	2.06629e-08
TMEM97	413.709	2.20306	0.364036	8.06937e-11	2.11068e-08
RBBP8	431.051	1.68915	0.277765	8.05492e-11	2.11068e-08
RNU6-738P	46.7718	4.58468	0.770265	1.12105e-10	2.88423e-08
SECTM1	173.541	3.04985	0.515173	1.1807e-10	2.9887e-08
HSPD1	1394.14	1.65028	0.274418	1.21507e-10	3.02687e-08
BRI3BP	240.955	2.27243	0.380287	1.24864e-10	3.06191e-08
EMP2	431.04	1.68156	0.281739	1.53989e-10	3.71801e-08
NCL	2524.6	1.28139	0.21683	2.54403e-10	6.04939e-08
CTSV	88.2382	3.81702	0.645459	2.83202e-10	6.53909e-08
ATP10D	1020.04	-1.33562	0.226407	2.8333e-10	6.53909e-08
SIM1	848.136	-1.40162	0.238172	2.8819e-10	6.55485e-08
PPIF	177.692	1.98825	0.343584	4.18008e-10	9.37175e-08
SLBP	441.086	1.57294	0.271235	4.4193e-10	9.76852e-08
CCN2	2138.38	-1.6912	0.292999	4.64041e-10	1.01148e-07
MAT2A	739.518	1.36481	0.236034	5.74267e-10	1.23459e-07
ADAMTS1	2333.45	-1.64457	0.287446	6.77104e-10	1.43601e-07
PRPS2	357.037	1.47509	0.256853	6.86722e-10	1.43699e-07
INPP4B	1737.37	-1.1672	0.20244	7.20026e-10	1.48685e-07
CAV2	1223.36	-1.18462	0.20751	9.90643e-10	2.01911e-07
TRAF1	104.922	3.88327	0.707025	1.04238e-09	2.09731e-07
CCL7	47.0926	7.51346	1.43109	1.20009e-09	2.38407e-07
TRP-TGG3-4	724.658	-2.26695	0.409193	1.49438e-09	2.93161e-07
LXN	751.384	2.37358	0.427145	1.52801e-09	2.96057e-07
DMPK	425.715	-1.69852	0.305121	1.57653e-09	3.0083e-07
EDN1	128.259	-2.64035	0.478781	1.59098e-09	3.0083e-07
FADS1	1923.53	1.48296	0.266263	1.80552e-09	3.3733e-07
MYB	43.7816	7.43911	1.42902	1.94922e-09	3.59895e-07
SLC39A8	338.188	2.1129	0.386308	2.33168e-09	4.25505e-07
VCAM1	41.4542	9.46993	2.96848	3.14621e-09	5.67547e-07
OXTR	5305.4	-1.62872	0.300981	3.92869e-09	7.00647e-07
EGR2	43.9037	5.57424	1.02675	4.00476e-09	7.06188e-07
PNP	359.977	2.29988	0.42843	4.34452e-09	7.49263e-07
TRIM28	1090.82	1.18126	0.216456	4.31145e-09	7.49263e-07
ERRFI1	512.918	1.88347	0.350928	4.52262e-09	7.715e-07
SLC38A11	331.149	-1.71423	0.319755	5.08709e-09	8.5846e-07
TNFAIP6	171.814	3.2025	0.603274	5.317e-09	8.82189e-07
TOE1	167.648	1.74166	0.325323	5.34013e-09	8.82189e-07
SNHG1	408.153	1.4983	0.27943	5.95848e-09	9.74087e-07
SLC20A1	2049.33	1.35186	0.252606	6.64084e-09	1.07445e-06
ENC1	794.497	1.46244	0.275082	7.52769e-09	1.20551e-06
PDE5A	742.65	-1.62404	0.306501	7.66601e-09	1.21526e-06
CAV1	6952.77	-1.05164	0.195863	7.75546e-09	1.21714e-06
SLC5A6	181.794	2.00639	0.382466	8.65276e-09	1.3349e-06
ADAMTS5	70.001	-2.82904	0.540427	8.6759e-09	1.3349e-06
SCD	2161.87	1.71935	0.32971	1.09342e-08	1.66603e-06
ADAMTS8	33.1271	9.08219	2.93344	1.20996e-08	1.82588e-06
RPP25	160.913	2.41258	0.466394	1.39216e-08	2.08082e-06
ADAM15	813.462	1.10392	0.210612	1.50404e-08	2.22684e-06
TM7SF2	43.645	3.48318	0.676712	1.56421e-08	2.29428e-06
CSRNP3	96.8609	-2.68378	0.525765	1.60269e-08	2.32894e-06
SLC5A3	4002.14	1.8995	0.369903	1.648e-08	2.37281e-06
PAICS	472.845	1.29882	0.250337	1.66696e-08	2.37829e-06
PFKP	1272.05	1.14395	0.219717	1.74952e-08	2.4736e-06
KISS1R	34.0038	6.9727	1.45317	1.9394e-08	2.71759e-06
TRIM2	892.985	-1.14749	0.223045	2.36371e-08	3.28283e-06
NOP56	1289.22	1.55862	0.306654	2.48889e-08	3.39515e-06
WDR76	369.678	1.46396	0.287466	2.50559e-08	3.39515e-06
WNT5A	8073.39	-1.19882	0.233127	2.50948e-08	3.39515e-06
TRP-TGG2-1	588.052	-2.49712	0.498319	2.56078e-08	3.43494e-06
PIM1	86.2469	2.85361	0.57461	2.58439e-08	3.43723e-06
FAM57A	376.599	1.59139	0.313588	2.67819e-08	3.5242e-06
TRM-CAT1-1	187.01	-2.07879	0.413922	2.69468e-08	3.5242e-06
SOCS5	2123.38	-1.01119	0.196528	2.79152e-08	3.62067e-06
CASP2	148.965	2.25122	0.449208	2.84174e-08	3.62588e-06
HIP1	197.16	1.83019	0.363611	2.84146e-08	3.62588e-06
CD320	228.696	1.66778	0.329994	2.87908e-08	3.64389e-06
LMO7	4825.31	-1.21162	0.238242	3.00143e-08	3.76836e-06
CDC25A	188.506	1.94972	0.388288	3.21708e-08	4.00706e-06
NFE2L3	136.735	2.18475	0.440782	3.46657e-08	4.2838e-06
PPAT	175.414	1.92989	0.387198	3.5963e-08	4.39441e-06
HNRNPF	2037.52	1.0865	0.213756	3.61207e-08	4.39441e-06
RNF19B	94.0751	2.84608	0.579954	3.65424e-08	4.41151e-06
VGLL3	1019.69	-1.14643	0.227566	4.16133e-08	4.98534e-06
TBC1D4	463.569	1.3805	0.276099	4.20844e-08	5.00358e-06
DMD	263.818	1.49332	0.299723	4.38341e-08	5.17243e-06
PDE1C	1817.33	-1.16723	0.234008	5.20854e-08	6.10021e-06
CITED2	1145.54	-1.421	0.287984	5.53921e-08	6.43943e-06
PLCB4	217.193	-1.75054	0.357515	5.64864e-08	6.51836e-06
VCAN	2009.98	1.14164	0.229936	5.80922e-08	6.65473e-06
MCM2	698.8	1.3234	0.267769	5.89912e-08	6.70876e-06
FADS2	1434.88	1.4836	0.304332	7.29514e-08	8.23669e-06
SLC2A3	768.883	1.4276	0.293065	7.92681e-08	8.82293e-06
ALDH1A1	10222.1	-1.1292	0.228793	7.9227e-08	8.82293e-06
CLDN5	20.8118	8.29655	2.83133	8.05745e-08	8.90518e-06
LRP11	311.341	1.32542	0.272138	8.23549e-08	9.03831e-06
EHF	26.8543	8.68085	2.92787	8.72243e-08	9.50624e-06
TRX-CAT1-1	319.381	-2.04472	0.42727	9.10638e-08	9.85624e-06
NIPAL3	1056.06	-1.3889	0.288797	1.05092e-07	1.12967e-05
PCSK9	24.8783	8.55208	2.90761	1.07764e-07	1.15051e-05
DKC1	344.746	1.3417	0.279252	1.1489e-07	1.2183e-05
MCM3	1525.02	1.21157	0.251471	1.22655e-07	1.29191e-05
LGI2	21.3126	8.30922	2.85684	1.28611e-07	1.34561e-05
NEXN	490.751	-1.45116	0.305415	1.33711e-07	1.38971e-05
THBD	39.3704	7.10888	1.60173	1.44678e-07	1.48404e-05
DNAJC9	604.827	1.26373	0.264901	1.44126e-07	1.48404e-05
CNST	516.981	-1.20003	0.251547	1.49111e-07	1.49054e-05
NR1D2	742.059	-1.24228	0.260644	1.4773e-07	1.49054e-05
GCNT4	201.624	-1.4476	0.305863	1.4808e-07	1.49054e-05
TRD-GTC1-1	3381.32	-1.90815	0.407451	1.49048e-07	1.49054e-05
GK	142.071	1.82542	0.388702	1.60282e-07	1.59207e-05
CCNE1	154.603	1.96447	0.423201	1.70033e-07	1.6783e-05
NEK7	4693.87	-0.895199	0.185191	1.7139e-07	1.68112e-05
TFPI2	237.589	2.89704	0.627302	1.72969e-07	1.68608e-05
SGPL1	792.276	1.24081	0.261915	1.74678e-07	1.69222e-05
WFDC21P	100.117	-2.04039	0.440436	1.85579e-07	1.7868e-05
SSTR1	124.564	-2.30684	0.500306	1.96932e-07	1.88454e-05
KANK1	574.692	-1.32192	0.28206	2.01644e-07	1.91794e-05
MSH2	615.109	1.35705	0.289432	2.05676e-07	1.94451e-05
HNRNPAB	1195.99	1.30995	0.279114	2.09172e-07	1.95402e-05
MGARP	145.47	-2.14443	0.466338	2.08449e-07	1.95402e-05
SLC9A9	134.531	2.93157	0.648139	2.26598e-07	2.10428e-05
FHL1	4149.7	-1.61613	0.349119	2.28203e-07	2.10672e-05
SGCD	1007.47	-1.22019	0.261201	2.35977e-07	2.16575e-05
HES4	258.259	1.49568	0.323045	2.49325e-07	2.2618e-05
MTHFD1	567.099	1.24416	0.266831	2.48295e-07	2.2618e-05
ADCY3	396.546	1.40414	0.303402	2.54335e-07	2.29399e-05
UBE2H	475.247	-1.26933	0.27343	2.59573e-07	2.31462e-05
PCDH10	385.202	-1.67465	0.365119	2.58591e-07	2.31462e-05
TRD-GTC2-10	488.191	-1.98903	0.43745	2.68227e-07	2.37828e-05
HAS2	285.046	2.61022	0.575249	2.79574e-07	2.46018e-05
RCC2	623.842	1.08811	0.233032	2.80599e-07	2.46018e-05
SYNC	567.763	-1.27229	0.275021	2.82247e-07	2.46088e-05
LINC00654	97.1041	-1.93484	0.425998	3.03119e-07	2.62826e-05
ADGRA3	1175.71	1.07744	0.231795	3.19496e-07	2.75504e-05
FGL2	44.342	3.80424	0.85359	3.39415e-07	2.91081e-05
SLC2A12	46.7113	-3.22893	0.718338	3.52084e-07	3.00305e-05
SLC1A1	188.644	1.55581	0.342069	3.60451e-07	3.0578e-05
COL5A3	787.866	2.10633	0.467706	3.65635e-07	3.08507e-05
ITPRIP	408.888	1.55111	0.342493	3.67598e-07	3.08507e-05
EZH2	283.929	1.81489	0.403363	3.78993e-07	3.16379e-05
CCNE2	262.371	1.89022	0.420853	4.03419e-07	3.34987e-05
GABARAPL1	1877.44	-1.2444	0.274115	4.32357e-07	3.57127e-05
RAMP1	117.515	2.62624	0.59344	4.44861e-07	3.65532e-05
EPHA4	426.147	-1.53527	0.342583	4.58572e-07	3.74835e-05
NBR1	1610.75	-1.00566	0.220038	4.85699e-07	3.94706e-05
STK17A	767.917	-1.03892	0.227589	4.87912e-07	3.94706e-05
SLC29A1	152.016	1.80096	0.403887	4.94016e-07	3.97594e-05
FLAD1	203.847	1.42041	0.316409	5.11468e-07	4.0954e-05
AKAP6	375.712	-1.21861	0.271749	5.72777e-07	4.56303e-05
MCM4	1426.29	1.08144	0.240937	6.78433e-07	5.37744e-05
WLS	1701.52	1.50192	0.341262	7.05475e-07	5.56368e-05
TMEM100	19.9688	8.11554	2.90938	7.47039e-07	5.86201e-05
NAMPT	831.696	1.18411	0.266707	7.6056e-07	5.93842e-05
WDR41	1016.39	-0.975581	0.218202	8.21578e-07	6.38309e-05
TFRC	5484.52	1.05917	0.237904	8.38849e-07	6.48517e-05
FAM171B	298.143	-1.47445	0.340161	9.41796e-07	7.21859e-05
SYPL2	113.483	-1.82042	0.424143	9.42915e-07	7.21859e-05
NR2F1-AS1	153.696	-1.63779	0.379814	9.66686e-07	7.36464e-05
C2CD2	600.379	1.15709	0.264542	1.04147e-06	7.88079e-05
AJUBA	705.465	-1.09453	0.249775	1.04448e-06	7.88079e-05
MAP3K14	102.172	2.25381	0.532756	1.08268e-06	8.09122e-05
PHACTR2	1286.09	-0.931032	0.210285	1.07893e-06	8.09122e-05
MYLK	6490.34	-0.971728	0.220818	1.13788e-06	8.46342e-05
LOC107984316	57.9409	2.60054	0.615642	1.27612e-06	9.44689e-05
ANK1	325.728	1.31416	0.306872	1.32524e-06	9.76447e-05
GNL3	1089.31	0.925228	0.210955	1.35038e-06	9.90319e-05
TSR1	656.497	0.92458	0.211267	1.41113e-06	0.000103006
HS3ST1	15.5651	7.69267	2.84462	1.50368e-06	0.00010891
TMEM201	76.7232	2.28095	0.547526	1.50589e-06	0.00010891
LRP8	354.241	1.6687	0.397735	1.56771e-06	0.000112861
HSPD1P1	55.1892	2.46187	0.60083	1.67355e-06	0.000118845
SLC1A4	979.872	1.14551	0.268241	1.66454e-06	0.000118845
GLS	2518	-0.83449	0.191315	1.67243e-06	0.000118845
RGS16	42.545	4.45137	1.13273	1.8286e-06	0.000129271
PTMA	2798.34	1.09227	0.256317	1.86175e-06	0.000131024
NBEA	395.629	-1.39438	0.333641	1.91694e-06	0.000134306
RAC3	93.0209	1.79936	0.435253	1.93286e-06	0.000134819
PFKFB3	113.037	1.77314	0.427098	1.96326e-06	0.000135232
PPM1H	142.231	-1.95872	0.476536	1.96463e-06	0.000135232
SLITRK6	65.3651	-2.94591	0.725208	1.95706e-06	0.000135232
ZMAT3	655.182	-1.01305	0.237904	2.03851e-06	0.000139705
STC1	361.517	2.16577	0.52852	2.12354e-06	0.000144899
WDR26	542.445	-1.04327	0.246209	2.14804e-06	0.000145936
SNAP25	105.112	2.64899	0.653135	2.20495e-06	0.000147253
P3H2	145.843	2.00891	0.491255	2.20124e-06	0.000147253
HNRNPU	2701.79	0.883493	0.205821	2.18806e-06	0.000147253
NXPH3	102.533	-2.17668	0.534476	2.20195e-06	0.000147253
RPS2P29	15.1425	7.62503	2.85509	2.22964e-06	0.000147834
HES6	70.1925	3.38388	0.821265	2.23248e-06	0.000147834
S1PR3	1028.69	1.18022	0.281311	2.25222e-06	0.000148514
IL17RB	123.995	2.69296	0.661954	2.3586e-06	0.000154878
SLC39A14	2189.74	0.972511	0.230113	2.38024e-06	0.000155648
C19orf48	296.762	1.30061	0.313171	2.44424e-06	0.00015917
C1orf198	1814.54	-1.12128	0.268794	2.56992e-06	0.000166663
GALNT18	209.496	1.49938	0.366055	2.7306e-06	0.000176354
SQLE	615.1	1.13761	0.274161	2.88602e-06	0.000185628
NPAT	299.743	1.3211	0.322133	2.91642e-06	0.000186058
CYTH3	753.823	-1.15665	0.279907	2.91346e-06	0.000186058
ANXA1	7028.66	-0.967054	0.231341	3.12576e-06	0.000198606
HSP90AB1	4802.21	0.815471	0.192015	3.1953e-06	0.000202205
TGFB3	123.04	2.47513	0.628524	3.34475e-06	0.000210813
MYPN	258.611	-1.54318	0.383568	3.36341e-06	0.000211141
COL4A3	125.54	2.72631	0.696878	3.3929e-06	0.000212144
KLHL21	362.716	1.05554	0.255894	3.53539e-06	0.000220176
ATP6V0A2	433.669	1.26531	0.312368	3.88479e-06	0.00024098
AGPAT5	353.466	1.40356	0.349476	3.94174e-06	0.00024355
TNFSF15	15.484	7.61185	2.89963	3.99273e-06	0.000245733
MARCKSL1	135.274	2.35651	0.599947	4.11703e-06	0.000252393
CHST15	353.759	1.48869	0.372439	4.1533e-06	0.000253626
CYP27B1	24.365	4.92168	1.23274	4.18316e-06	0.000254459
PRKDC	5676.14	0.850473	0.204896	4.33211e-06	0.000262502
CHST10	203.135	1.31306	0.330092	4.8515e-06	0.000292844
GPR1	51.2522	-2.5098	0.65096	4.8815e-06	0.000293526
PANX1	701.8	1.0824	0.268383	4.9229e-06	0.000294885
WNT9A	50.1175	2.41249	0.617052	5.02497e-06	0.000299855
TARBP1	196.15	1.49123	0.378217	5.23191e-06	0.000311021
PINK1	875.046	-0.939004	0.231142	5.27269e-06	0.000312262
ARHGAP29	1386.4	-0.820064	0.19984	5.47793e-06	0.000323198
PLOD2	1733.92	1.5853	0.405951	5.68672e-06	0.00033426
CCDC9B	319.462	-1.28218	0.325448	5.75145e-06	0.000335551
SAMD9L	305.564	-1.29285	0.328184	5.74512e-06	0.000335551
RIPOR2	640.59	-1.04882	0.262472	5.88728e-06	0.000342203
TFAP4	53.1739	2.2217	0.579251	5.97899e-06	0.000346252
SNORD123	67.8824	-2.1404	0.561242	6.37988e-06	0.00036811
ILF3	1453.38	0.870169	0.215279	6.61769e-06	0.000380433
BNIP3	660.309	1.42905	0.368811	6.86017e-06	0.000391504
ANKRD13A	1270.2	-0.910959	0.227081	6.85071e-06	0.000391504
SAMD12	432.983	-1.36359	0.351838	6.94831e-06	0.000395097
SPHK1	739.789	1.34196	0.347262	7.63133e-06	0.000430813
PLA2G4A	278.128	1.15871	0.296577	7.62069e-06	0.000430813
POLA1	243.493	1.19392	0.306883	8.01322e-06	0.000450751
ARNT2	153.581	-1.73422	0.459466	8.21162e-06	0.000460261
LINC00472	107.433	-1.64222	0.433744	8.48554e-06	0.000473922
TLN2	491.214	1.23236	0.319893	8.72923e-06	0.000485804
XPO5	519.726	1.28587	0.335497	8.93844e-06	0.000495483
SRSF2	770.784	0.921932	0.233507	8.9663e-06	0.000495483
FASN	482.191	1.89119	0.50571	9.37456e-06	0.000513085
DRAM1	1062.69	-0.941938	0.240216	9.38292e-06	0.000513085
TCP11L2	154.683	-1.71684	0.458398	9.33456e-06	0.000513085
TELO2	272.029	1.20259	0.312915	9.46306e-06	0.000515671
SLCO4A1	63.5971	2.49461	0.675442	9.52641e-06	0.000517327
NFAT5	1087.05	-0.957984	0.245123	9.62058e-06	0.000520639
NAP1L1	2353.1	0.770342	0.191748	9.81123e-06	0.000529132
CAMK2N1	482.244	-1.16765	0.304412	9.87536e-06	0.000530767
DDX21	841.767	0.966544	0.248059	1.02329e-05	0.000548104
B3GNT5	38.8123	3.0119	0.836912	1.04709e-05	0.000557053
KPNB1	2851.1	0.865008	0.221425	1.04359e-05	0.000557053
DYRK2	570.964	-0.979769	0.253316	1.09557e-05	0.000580873
TUBB3	857.417	0.913581	0.234377	1.10903e-05	0.000586033
EIF3B	2385.17	0.842697	0.214533	1.11799e-05	0.000588785
ZC3HAV1L	155.156	1.31751	0.350188	1.14283e-05	0.00059726
TENT5A	879.608	1.0879	0.284335	1.15311e-05	0.00059726
UACA	1969.3	-0.991156	0.257459	1.15197e-05	0.00059726
FZD4	245.064	-1.41335	0.377776	1.14251e-05	0.00059726
RAB7B	40.7052	-2.83659	0.780239	1.14746e-05	0.00059726
TENM3	191.147	1.93733	0.527985	1.18536e-05	0.000611943
SLC43A1	233.57	1.74671	0.474898	1.1962e-05	0.000615515
ZNF788P	224.749	1.19056	0.314439	1.21845e-05	0.000624913
PSG4	559.561	-0.961385	0.25032	1.26075e-05	0.000644504
NCLN	605.467	1.04903	0.275328	1.27064e-05	0.000647451
CHD1	901.464	0.956198	0.248799	1.28914e-05	0.000654749
CARD9	129.938	1.65803	0.449359	1.31586e-05	0.000666154
TRQ-TTG3-3	38.3266	-4.49778	1.25961	1.32008e-05	0.000666154
PSIP1	772.095	0.967955	0.252763	1.32844e-05	0.000668222
ANOS1	336.424	1.8323	0.501297	1.3717e-05	0.000687779
PEAR1	84.2444	-2.30178	0.641709	1.41682e-05	0.000708141
ORC1	98.0027	2.07743	0.573294	1.46483e-05	0.000729812
DNAJB4	439.153	-1.46848	0.401859	1.54061e-05	0.000765136
CDCA7	65.2013	1.90706	0.531246	1.60078e-05	0.00079251
VASH2	23.1172	4.53569	1.31121	1.65406e-05	0.000816316
TNFAIP3	119.766	2.05873	0.580409	1.67024e-05	0.000821715
DIPK2A	479.136	1.37254	0.377431	1.76866e-05	0.000867418
ADGRD1	257.2	-1.75516	0.491956	1.77741e-05	0.000868993
FKBP4	477.671	0.996259	0.265869	1.79099e-05	0.000872915
TRD-GTC2-7	1109.37	-1.42631	0.394269	1.80247e-05	0.000875786
MXRA8	1448.19	-0.920116	0.245139	1.85938e-05	0.000900651
SCARA3	208.448	1.1999	0.327524	1.86986e-05	0.000902943
RECQL4	254.295	1.32598	0.364678	1.90778e-05	0.000918428
HOMER1	224.076	1.59584	0.444345	1.91365e-05	0.000918436
ENO1	9493.57	1.06696	0.288437	1.93629e-05	0.000926467
KIAA0040	194.204	1.51544	0.423226	1.96164e-05	0.00093291
RNA45SN5	383.119	-1.25429	0.345302	1.9599e-05	0.00093291
MSC	16.2103	5.77289	1.67206	2.10216e-05	0.000996714
ID4	110.527	1.90229	0.543854	2.16254e-05	0.00102126
KRT19	416.867	-1.18043	0.3255	2.16694e-05	0.00102126
ANGPTL4	57.7774	1.94149	0.550208	2.18317e-05	0.00102583
RPN1	4767.41	0.734333	0.191512	2.19853e-05	0.0010269
TRM-CAT6-1	104.368	-1.70437	0.483719	2.19199e-05	0.0010269
HDAC9	206.818	-1.34605	0.377365	2.33513e-05	0.00108747
CEP70	120.99	-1.37883	0.387463	2.35454e-05	0.00109326
MYH10	1767.41	0.858872	0.231098	2.45124e-05	0.0011348
TIPIN	188.479	1.3689	0.38561	2.46792e-05	0.00113725
TRG-TCC1-1	3417.84	-2.55379	0.749877	2.47101e-05	0.00113725
ADAMTS12	631.873	0.963185	0.262604	2.50481e-05	0.00114936
SAMD9	410.049	-0.968437	0.264359	2.51199e-05	0.00114936
LPCAT2	223.691	-1.09133	0.30216	2.55209e-05	0.00116432
TMTC1	2485.88	-0.864644	0.233894	2.62167e-05	0.00119259
IL1R1	643.686	1.44559	0.412196	2.68546e-05	0.00121808
FMNL3	291.544	1.30541	0.369341	2.71833e-05	0.00122944
SLC7A2	16.8847	4.98888	1.37419	2.74104e-05	0.00123615
PARP1	988.344	0.957533	0.262494	2.75498e-05	0.00123887
FST	410.11	1.25416	0.353532	2.773e-05	0.00124342
OAS3	148.426	1.29977	0.367852	2.79436e-05	0.00124942
ADM	2357.14	-0.888111	0.242256	2.82138e-05	0.00125792
TRR-TCT1-1	225.53	-1.14133	0.319717	2.85271e-05	0.00126828
PDCD11	918.934	0.841555	0.228753	2.97701e-05	0.00131981
MCM7	1390.29	0.908819	0.250425	3.22246e-05	0.0014246
BACH2	13.6066	7.20113	3.01086	3.26689e-05	0.00144019
APLN	12.6536	7.09453	2.97658	3.29593e-05	0.00144891
ANKRD36B	138.546	1.44933	0.420695	3.34747e-05	0.00146746
RNA45SN2	31062	3.91361	1.19923	3.38431e-05	0.00147948
GMPS	495.319	1.14198	0.324467	3.40707e-05	0.00148522
HSPH1	1123.8	0.941107	0.261641	3.41638e-05	0.00148522
COL4A1	3816.13	0.880044	0.243046	3.47372e-05	0.00150598
MATN2	158.189	1.43037	0.414778	3.50149e-05	0.00150968
BZW2	615.166	0.940194	0.261602	3.49948e-05	0.00150968
PRUNE2	304.192	1.62478	0.476318	3.51527e-05	0.0015104
DDX11	243.669	1.09479	0.31006	3.52242e-05	0.0015104
DYNLT3P1	10.8757	-0.286135	0.562661	3.84216e-05	0.00164302
GUCY1A1	44.2818	2.91255	0.876085	3.93903e-05	0.00167987
SPATA13	226.954	1.26831	0.368104	4.01241e-05	0.00170653
DAB2	691.248	-0.775299	0.213614	4.07631e-05	0.00172902
HPDL	35.3763	3.55341	1.05103	4.08926e-05	0.00172983
HSPA4L	227.855	1.16889	0.337843	4.1333e-05	0.00174377
SFXN5	198.536	1.16427	0.336408	4.18015e-05	0.0017588
FBL	655.922	0.952459	0.269361	4.19279e-05	0.0017594
GLI1	12.0292	6.99108	2.97802	4.22378e-05	0.00176768
UBL3	648.641	-0.776732	0.214706	4.25378e-05	0.0017755
ANK2	725.317	1.22948	0.358352	4.349e-05	0.00181043
NUP188	519.126	1.17584	0.342556	4.46833e-05	0.00185518
NXNL2	91.4968	-1.50897	0.451176	4.57217e-05	0.00189329
GPD2	927.258	1.09377	0.316525	4.61845e-05	0.00190456
RNF141	338.051	-0.960301	0.274188	4.62365e-05	0.00190456
ZBTB20	1972.56	-0.822284	0.231569	4.81746e-05	0.00197919
SLC1A2	134.689	1.73173	0.52213	4.83045e-05	0.00197935
DIXDC1	457.138	0.829688	0.233302	4.89018e-05	0.00199861
ITGB3	94.9834	1.85286	0.570162	5.08066e-05	0.00206532
ITGA1	737.862	1.01365	0.293149	5.07066e-05	0.00206532
ZDHHC2	1079.31	-0.887323	0.252947	5.0929e-05	0.00206532
STAR	10.5221	6.76491	2.93156	5.14505e-05	0.00208109
PDHB	518.053	-0.853585	0.242503	5.19518e-05	0.00209597
TAOK3	420.996	-1.12003	0.329803	5.34006e-05	0.00214889
RASEF	11.1223	6.83876	2.96556	5.42178e-05	0.0021762
TMEM200A	98.029	1.98417	0.616698	5.75169e-05	0.00229777
WDHD1	314.198	1.11874	0.330721	5.75395e-05	0.00229777
RELB	99.1457	1.81379	0.556588	5.82261e-05	0.00231527
PDE3A	141.321	1.45473	0.441961	5.82727e-05	0.00231527
LOC102724983	17.2903	-4.99027	1.47926	5.91534e-05	0.00234433
AHNAK2	474.439	-0.920864	0.26748	6.01876e-05	0.0023793
SLC22A4	397.648	1.11099	0.329322	6.08043e-05	0.00239534
LBH	353.697	1.01534	0.298487	6.12037e-05	0.00239534
SNORD4B	224.622	-1.26497	0.382068	6.11761e-05	0.00239534
SBF2-AS1	113.695	-1.79626	0.560734	6.10938e-05	0.00239534
TRV-CAC4-1	447.848	-0.886012	0.256565	6.26624e-05	0.00244633
MYBBP1A	301.287	1.03653	0.307024	6.47189e-05	0.00252034
STON2	10.0612	6.66706	2.93473	6.48953e-05	0.00252096
HMGCS1	273.012	1.09405	0.325795	6.59358e-05	0.00255505
ENPP1	988.628	0.875667	0.254437	6.75039e-05	0.00260937
CDK4	697.663	0.7955	0.228057	6.78151e-05	0.00261496
DHX30	531.677	0.82895	0.239323	6.84303e-05	0.00263222
ZNF672	143.423	1.13407	0.341625	7.10989e-05	0.00272818
GAP43	130.428	1.86093	0.588117	7.1919e-05	0.00275292
ANKLE1	10.1719	6.66347	2.95257	7.2305e-05	0.00276096
DNMT1	412.008	1.0247	0.305559	7.24965e-05	0.00276155
NPC1	375.261	1.27013	0.389214	7.29756e-05	0.00276392
CRELD2	605.476	0.884624	0.258691	7.3255e-05	0.00276392
GOLM1	647.242	0.859331	0.250862	7.28432e-05	0.00276392
PDGFC	823.933	-0.771264	0.222018	7.32631e-05	0.00276392
SCARB1	72.1647	2.46094	0.787396	7.36773e-05	0.00276625
LRIG1	664.518	1.12487	0.34	7.3623e-05	0.00276625
PRKG1	580.238	-0.768066	0.221106	7.41612e-05	0.00277341
SCN9A	477.396	-1.03733	0.311354	7.42215e-05	0.00277341
OLFM1	30.3859	3.56799	1.11478	7.46092e-05	0.00278127
ZIC1	92.3524	-1.48999	0.465772	7.52165e-05	0.00279727
XRCC3	135.129	1.30228	0.399661	7.58899e-05	0.00281564
STAT5A	87.1747	1.84828	0.591018	7.62471e-05	0.00282222
ANKH	416.731	1.08749	0.328063	7.65723e-05	0.00282759
MCMBP	578.948	0.903115	0.266807	7.85072e-05	0.00288975
MACROD2	97.3867	-1.3911	0.433707	7.86239e-05	0.00288975
VTRNA2-1	3666.16	-0.975696	0.292652	8.14093e-05	0.00298514
SAMD1	104.248	1.3876	0.434241	8.28286e-05	0.0030301
CYP51A1	1291.86	0.895211	0.2655	8.31139e-05	0.00303346
FZD8	27.8612	3.43758	1.13162	8.45095e-05	0.00307724
MTMR3	560.758	-0.929562	0.278603	8.68244e-05	0.00315422
STK38	372.565	-0.857467	0.255037	8.89278e-05	0.00322317
EXTL2	360.759	1.16789	0.360268	8.97431e-05	0.00324523
KDM2B	191.76	1.12459	0.346811	9.17607e-05	0.00331056
CD47	1383.2	0.929174	0.279432	9.25315e-05	0.00333071
PLP2	208.707	1.27736	0.402575	9.73066e-05	0.00349458
AR	368.223	-0.895272	0.269686	9.75787e-05	0.00349635
MR1	403.573	-1.03446	0.318582	9.89391e-05	0.00353702
LRRC17	43.0981	2.11001	0.696137	9.95817e-05	0.0035519
STRIP2	97.3573	1.71356	0.551059	0.000100025	0.00355904
DPYSL4	128.223	1.28741	0.405679	0.000100235	0.00355904
TXNIP	2015.13	-1.15581	0.361697	0.000100837	0.00357232
TGIF2	107.535	1.34958	0.428063	0.000101645	0.00359281
PLPP3	475.245	1.20214	0.377095	0.000102191	0.0036003
MAB21L1	298.68	-1.16197	0.363896	0.000102315	0.0036003
ATP1B3	878.864	0.964183	0.29498	0.000104775	0.00367637
SLC14A1	182.447	-1.19236	0.375848	0.000104945	0.00367637
TRIM11	91.8679	1.41409	0.454167	0.000105574	0.00369014
LOC105378550	9.44361	6.49655	2.96226	0.000106262	0.00370596
CCNG1	1371.85	-0.898847	0.27325	0.000106808	0.00371673
NASP	653.529	0.829585	0.248629	0.000107611	0.00373639
STRA6	122.279	1.79618	0.593933	0.000109534	0.00379478
FABP5	43.7709	3.14125	1.08084	0.000112481	0.00388828
FLNB	1573.27	0.941563	0.289122	0.000114091	0.00393525
POLE2	87.579	2.26554	0.760505	0.00011551	0.00396908
SERPINB2	1031.65	0.931228	0.285671	0.000115577	0.00396908
IQCB1	168.12	1.15869	0.366673	0.00011708	0.00401192
DHCR24	1475.59	1.02826	0.320939	0.00011862	0.00405581
FEN1	446.166	0.975686	0.302381	0.000121856	0.00415741
RRP1B	342.972	1.06075	0.333361	0.000122402	0.00416698
TMTC4	103.687	1.45652	0.475539	0.00012578	0.00426536
GOLGA4	2042.32	-0.617457	0.179703	0.000126107	0.00426536
SPATA18	231.242	-1.11765	0.355657	0.000125929	0.00426536
TTBK2	181.376	-1.12253	0.356946	0.000126752	0.00426595
SPEG	193.978	-1.52383	0.504107	0.000126896	0.00426595
TRR-TCG1-1	87.3848	-1.86842	0.627953	0.00012694	0.00426595
HNRNPA2B1	1250.06	0.842873	0.257146	0.000128952	0.0043243
ACAT2	290.023	1.09415	0.346724	0.000129378	0.00432933
COMMD8	195.889	-1.15076	0.367909	0.000129858	0.00433614
AKAP5	84.9009	1.54486	0.510217	0.000130679	0.00435431
PMAIP1	93.535	1.55393	0.514215	0.000134588	0.00447505
MIR155HG	20.0382	3.37723	1.15133	0.000135494	0.00449566
PDS5B	413.817	0.918682	0.285851	0.00013786	0.00456263
PTGFR	289.202	-0.893941	0.277669	0.000138094	0.00456263
CALM2	6250.9	-0.728609	0.219519	0.000140799	0.00464223
MDN1	1265	0.829305	0.254971	0.000141409	0.00465257
BAZ1A	677.547	0.775697	0.236394	0.000145076	0.00476007
ALS2CL	88.9479	-1.68729	0.571362	0.000145283	0.00476007
TPI1	5809.08	0.85106	0.261928	0.00014597	0.00476268
DUSP6	519.216	0.775803	0.236315	0.000145773	0.00476268
FKBP5	52.4389	1.91516	0.647079	0.000150441	0.00488128
DCTPP1	187.081	1.70381	0.577755	0.00015116	0.00488128
RNF145	352.603	1.21386	0.396072	0.00015109	0.00488128
LRPPRC	1381.37	0.721406	0.217874	0.000150578	0.00488128
ZBTB41	280.965	-0.909137	0.285209	0.000150909	0.00488128
TRNL2	381.33	-1.53159	0.517511	0.000154747	0.00498686
HUNK	81.4102	1.66197	0.558616	0.000155526	0.00500168
CAD	402.73	1.25808	0.4156	0.000157073	0.0050411
CENPX	267.689	1.03201	0.331505	0.000159003	0.00509263
DYNLT3	353.714	-1.0506	0.338887	0.000160447	0.00511799
TRG-TCC3-1	3037.45	-2.50253	0.894218	0.000160404	0.00511799
USP31	213.063	1.17667	0.385604	0.000162704	0.00517945
LOC105369149	8.42354	-0.224983	0.466368	0.000163886	0.00520653
B4GALT5	453.628	0.906834	0.286572	0.000165352	0.0052425
TMEM121	57.9482	1.72845	0.587646	0.000167091	0.00528696
TMEM109	207.424	1.15211	0.378892	0.000170011	0.00536853
XCL1	14.2629	5.37342	1.89852	0.000170416	0.0053705
TRD-GTC3-1	442.211	-1.20416	0.39934	0.000171228	0.00538528
CHRNA5	41.8716	2.50414	0.879187	0.000175138	0.00549722
PHLDB2	1047.24	-0.753824	0.233195	0.00017606	0.00551513
THOP1	587.485	0.905254	0.287863	0.000176945	0.00553183
CYP1B1	227.256	1.73856	0.603734	0.000178254	0.00556167
MORC4	446.786	0.78324	0.243801	0.000181313	0.00564588
PCDH7	38.4345	2.20831	0.789895	0.000182391	0.0056682
SFRP1	1457.46	0.934346	0.300008	0.000185925	0.0057666
SH3PXD2B	161.477	1.04605	0.341643	0.000187302	0.00579717
PRPF19	271.015	0.868755	0.27586	0.000187649	0.00579717
NCKIPSD	64.5655	1.73726	0.604811	0.000188195	0.00580261
FANCA	147.621	1.40062	0.480233	0.000195448	0.00601443
SOCS2	388.22	0.948129	0.307285	0.000196251	0.006027
ROBO2	422.246	-1.14225	0.381843	0.000196625	0.006027
PRIM1	46.4019	1.89404	0.675249	0.000203342	0.00622075
INPP5A	541.478	-0.890739	0.287436	0.000204396	0.00624084
TMEM132A	237.722	1.2498	0.42462	0.00020571	0.00626877
TRAP1	148.52	1.20499	0.407465	0.000206399	0.00627757
NUDT5	289.087	0.888648	0.285923	0.000207171	0.00628886
CH25H	17.7529	4.43665	1.63492	0.000211924	0.00642073
CCDC47	772.851	0.846206	0.27132	0.000212962	0.00642735
UBTF	537.518	0.842937	0.26977	0.000212875	0.00642735
SAMD8	485.97	-0.751641	0.236425	0.000214453	0.00645995
CDC7	118.051	1.26851	0.433209	0.00021566	0.00647589
FEZ2	1199.44	-0.840043	0.269698	0.000215808	0.00647589
MAP1A	686.683	-0.902633	0.2945	0.00022148	0.00663342
UCK2	585.318	0.716646	0.22391	0.000222894	0.00665039
LMOD1	625.634	-0.939946	0.308612	0.00022285	0.00665039
CLSPN	531.793	0.995117	0.329651	0.000226222	0.00673687
SLC35F5	1453.31	-0.745347	0.235731	0.000227993	0.00677674
CERS1	13.8191	4.85941	1.94851	0.000228438	0.00677714
GRAMD2B	482.826	-0.830138	0.267631	0.000229346	0.00679124
AK4	89.4311	2.71041	1.02745	0.000235012	0.00691984
AOX1	160.172	-1.07405	0.362185	0.000234395	0.00691984
SEMA3D	806.105	-1.28469	0.445585	0.000234692	0.00691984
TAOK1	1602.92	-0.591997	0.180614	0.000236712	0.00695685
TYRO3	332.057	0.87715	0.28584	0.00023792	0.00697928
PHGDH	1364.57	0.839745	0.271745	0.000239356	0.00700831
L2HGDH	72.2764	1.57835	0.560215	0.000246316	0.00718767
NOP2	393.039	0.971976	0.323174	0.000246398	0.00718767
SGK1	302.915	1.00394	0.336285	0.000250131	0.00728304
ZC2HC1A	229.709	-0.960682	0.32021	0.000251031	0.0072957
ZNF347	212.854	1.0282	0.345473	0.000254934	0.00739545
ETHE1	507.722	-0.795329	0.257522	0.000261556	0.00757355
RALGPS2	499.782	-0.922389	0.307472	0.000265831	0.00768316
TRAM2	1293.98	-0.813949	0.265579	0.000267939	0.00772984
CREBRF	254.214	-1.05024	0.358868	0.000270668	0.00779425
CDT1	91.0708	2.03718	0.75602	0.000276657	0.00791667
BACE2	397.798	1.01577	0.345553	0.000276937	0.00791667
AP3M2	500.674	0.763215	0.246495	0.000275821	0.00791667
XRN1	603.021	-0.733584	0.235349	0.000276607	0.00791667
N4BP2	157.774	1.07318	0.367447	0.000278862	0.00795719
TCF4	1859.78	0.81432	0.266136	0.000279822	0.0079701
MCAM	279.05	1.39487	0.498119	0.000280489	0.00797462
PRELID3A	38.2063	1.89362	0.703086	0.000281419	0.00798661
MMP9	11.4343	0.165288	0.406856	0.000282019	0.00798919
AHCTF1	909.683	0.768592	0.24895	0.000282702	0.00799409
FRS2	317.749	-0.90175	0.301081	0.000283297	0.00799652
IGFLR1	8.20107	6.09431	3.03988	0.000287513	0.00810096
TENM4	231.462	1.7135	0.63272	0.000291316	0.00819339
DPY19L3	185.295	1.3556	0.486246	0.000294453	0.0082668
C5	128.925	1.28748	0.456098	0.000297277	0.00831633
LRRC7	16.0931	-0.300496	0.58929	0.000296875	0.00831633
UHRF1	659.224	1.10361	0.384631	0.000309415	0.00860986
SLC2A1	1107.29	0.801766	0.263678	0.000309165	0.00860986
LOC105375451	7.74287	-0.197667	0.435581	0.000308413	0.00860986
C5orf66	10.4539	4.88295	1.84289	0.000312432	0.00867842
2022-03-04	140.402	-1.23528	0.440689	0.000314535	0.0087214
URB2	258.696	0.986958	0.338073	0.000316563	0.00876216
KHK	60.8832	2.39452	0.904661	0.000319166	0.00881863
MAP4K5	618.036	-0.665902	0.212998	0.000320116	0.00882935
BDNF	779.858	-0.94028	0.321371	0.0003211	0.00884097
PEMT	115.852	1.38149	0.499133	0.000322785	0.00887179
SHTN1	86.828	-1.39255	0.509042	0.000333567	0.0091521
CALHM5	172.658	-1.08616	0.382413	0.000334606	0.0091646
AGMAT	8.05216	6.02378	3.06602	0.00034642	0.00946246
CDH3	28.8141	3.24227	1.35553	0.000347842	0.00946246
ACOT7	254.596	0.877254	0.297779	0.000346954	0.00946246
TRN-GTT2-6	293.845	-0.869877	0.295199	0.000348262	0.00946246
ARMC9	905.215	-0.903265	0.309104	0.000348496	0.00946246
IPO4	226.382	0.990143	0.344462	0.000350636	0.00948773
TRE-TTC1-1	957.887	-1.33427	0.489135	0.000350548	0.00948773
SDF2L1	82.1665	1.59653	0.597655	0.000353024	0.00953591
TMEM164	43.1739	1.90521	0.734378	0.000362634	0.00977865
SLC17A9	129.041	1.21433	0.440114	0.000363356	0.00978132
FAM214A	195.998	-1.14592	0.412287	0.000365386	0.00981912
NIPAL2	397.712	-1.00353	0.352736	0.000371197	0.00995823
MEG3	619.536	-0.914781	0.316249	0.000372925	0.0099875
SACS	3002.37	0.874698	0.299932	0.000380446	0.0101716
FAM81A	8.49002	0.191318	0.429028	0.000381577	0.0101845
TRK-CTT2-5	1477.37	-0.305386	0.595514	0.000387371	0.0103041
VEZF1	267.008	-0.814107	0.275888	0.000387093	0.0103041
TRNAG-CCC	1328.67	-0.71872	0.238259	0.000390844	0.0103788
SLC2A6	138.217	1.2815	0.471788	0.00039243	0.0104034
ATAD3B	246.948	0.862104	0.296071	0.000395364	0.0104635
STOX1	39.0727	2.49355	0.999066	0.000401197	0.0105421
INA	99.2442	1.11803	0.402383	0.000399231	0.0105421
GEMIN4	153.275	1.07494	0.385859	0.000401628	0.0105421
ARL6IP5	538.42	-0.87471	0.302008	0.000399727	0.0105421
TRV-CAC3-1	5356.1	-2.17488	0.87462	0.000401692	0.0105421
CDK5R1	13.2014	4.18956	1.60117	0.000405083	0.0105956
CCDC189	28.3969	3.06488	1.18938	0.000404896	0.0105956
TRMT1	306.616	0.858278	0.295526	0.000409213	0.01067
CLPB	226.868	0.848691	0.291346	0.000409286	0.01067
ARHGAP42	57.1733	1.60161	0.616871	0.000414087	0.0107394
RRP7BP	73.3881	1.33168	0.495613	0.000414127	0.0107394
GALNT10	993.178	-0.658336	0.215722	0.000414685	0.0107394
MKX	1233.34	-0.708226	0.23543	0.000414235	0.0107394
GPT2	228.959	1.04148	0.372573	0.000417647	0.0107628
ETS2	178.589	0.916065	0.319973	0.000417452	0.0107628
GLA	230.798	0.871313	0.301671	0.000416666	0.0107628
ZNF385D	66.4609	-1.54037	0.588181	0.000424782	0.0109287
LINC00968	187.544	-1.2773	0.478064	0.000430039	0.0110459
GNAI1	279.774	-0.935664	0.330555	0.000437197	0.0112114
PDLIM2	459.756	-0.880678	0.308085	0.000439608	0.0112548
REL	79.3505	1.71173	0.664981	0.000442123	0.0112972
EPG5	1320.77	-0.66769	0.221006	0.000442705	0.0112972
RALGDS	168.923	0.92377	0.325542	0.000444835	0.0113332
UTP20	902.239	0.660416	0.217373	0.000446625	0.0113603
ZFP69B	42.623	1.71366	0.677026	0.000460389	0.0116915
FZD2	404.936	-0.958969	0.343268	0.000462475	0.0117255
ARG2	87.8636	1.24968	0.466373	0.000463404	0.0117301
RNF24	127.975	1.20064	0.447599	0.00046902	0.0118531
CALHM6	8.15374	0.184336	0.422383	0.000474922	0.011983
HECW2	216.423	-0.95886	0.34482	0.000478559	0.0120554
TRM-CAT4-2	9.59143	0.16153	0.403595	0.000483474	0.0121597
SFMBT1	184.22	0.950192	0.341164	0.000485716	0.0121965
PGAM1	1882.42	0.786285	0.27116	0.000488813	0.0122538
ASF1A	121.45	-1.10371	0.407778	0.000489559	0.0122538
UFD1	590.089	0.869624	0.306393	0.0004918	0.0122903
FUT11	241.644	0.917174	0.325811	0.000494554	0.0123395
MPP7	51.7167	-1.50045	0.586348	0.000497758	0.0123997
C1QTNF2	54.0867	1.68272	0.667909	0.000499965	0.0124242
OSBP	367.939	-0.804569	0.280484	0.000500325	0.0124242
DENND3	407.874	-0.808481	0.282366	0.000504033	0.0124965
PTGER2	8.33225	0.177904	0.416708	0.000505579	0.0125036
OSBPL9	783.816	-0.800472	0.278937	0.000505911	0.0125036
POLD4	117.314	-1.12733	0.421125	0.000511527	0.0126225
HSP90AA1	3387.5	0.69921	0.235813	0.00051265	0.0126303
KATNB1	129.806	1.21984	0.462848	0.000515263	0.0126748
PXN-AS1	26.888	2.81748	1.14104	0.000516575	0.0126872
DHRS3	1572	-0.815642	0.287093	0.000527614	0.0129381
LDLR	475.318	0.894688	0.320201	0.000530948	0.0129995
FOXF1	56.5677	1.70209	0.680072	0.00053446	0.0130651
GEMIN5	415.995	0.771657	0.267676	0.000537591	0.0131212
RNY1	57923.1	-0.727057	0.251239	0.000543682	0.0132493
ZBTB21	166.657	1.01624	0.374503	0.000546356	0.0132938
PTPRQ	76.6724	-1.35284	0.527964	0.000550012	0.0133621
YPEL5	1070.17	-0.689955	0.235228	0.000551576	0.0133794
PTRH2	104.543	1.35767	0.525816	0.000554511	0.0134298
ATP6V1A	744.073	-0.636528	0.213749	0.000557958	0.0134924
BTN2A2	189.131	1.12271	0.424644	0.00056167	0.0135613
KCTD12	234.451	1.4387	0.571589	0.000565191	0.0136254
TRS-GCT3-1	103.48	-1.20359	0.461697	0.000568117	0.0136749
MAP2K4	369.816	-0.76588	0.267934	0.000570701	0.013716
CDH18	12.2024	-0.201721	0.439664	0.000571779	0.0137209
HMGCR	842.102	0.795137	0.279921	0.00057736	0.0138241
TYK2	536.184	0.709588	0.244325	0.00057784	0.0138241
PABPC4	707.548	0.688068	0.235462	0.000579001	0.0138308
NAGA	562.83	0.699147	0.239963	0.000580058	0.013835
PHF14	403.222	0.828905	0.2954	0.000581348	0.0138447
MAP3K8	98.129	1.2732	0.494705	0.000584054	0.0138881
KIDINS220	1413.56	-0.675401	0.230962	0.00058867	0.0139767
DDX56	441.17	0.704429	0.24255	0.000593623	0.014073
WWC1	27.6291	2.54413	1.05707	0.00060032	0.0141676
RN7SL846P	9.04219	-0.283682	0.551913	0.000598527	0.0141676
RNY4P2	98.229	-1.53562	0.620281	0.000599756	0.0141676
ERICH5	7.45432	-0.166392	0.407269	0.00060136	0.0141708
WDR34	510.314	0.782526	0.276149	0.000604163	0.014173
LOC105373637	7.58519	0.181663	0.419738	0.000604021	0.014173
TRV-TAC2-1	245.611	-1.30079	0.512194	0.000602832	0.014173
HBP1	565.482	-0.858699	0.310387	0.000606271	0.0142012
DONSON	306.297	0.900924	0.328138	0.000614977	0.0143837
TOM1L2	171.503	-1.17239	0.455049	0.000617227	0.0143934
TRG-CCC2-2	3741.28	-1.96576	0.837391	0.000616625	0.0143934
PODXL2	47.6962	1.55794	0.630328	0.00062186	0.0144799
KCNMA1	489.452	-0.842647	0.304607	0.000624636	0.0145145
BCL2L1	234.077	-0.89279	0.326932	0.000625194	0.0145145
USP37	228.05	0.94453	0.349103	0.00062909	0.0145834
ZMYND19	154.804	1.35793	0.542227	0.000633022	0.0146529
IL18R1	7.57632	0.179021	0.417406	0.000634023	0.0146544
SIGMAR1	548.9	0.824824	0.297219	0.000641535	0.0148062
SLC26A6	214.363	1.22745	0.481265	0.000648266	0.0149396
ZNF480	103.833	-1.18192	0.461321	0.000655276	0.015079
TPI1P1	113.601	1.07469	0.411026	0.000658529	0.0151317
SNORA81	130.84	-1.35145	0.54252	0.000659542	0.0151328
HTRA3	48.2727	1.61352	0.667411	0.000675892	0.0154507
AKAP1	85.6561	1.38147	0.558957	0.000676351	0.0154507
ARHGAP18	1010.92	-0.643112	0.220939	0.000675678	0.0154507
PUS7	258.513	0.926358	0.344116	0.000677947	0.0154647
CDKN2B	58.7346	-1.63925	0.683626	0.000679166	0.01547
EIF4A1P10	51.9952	1.5184	0.619026	0.000684892	0.015523
CLCC1	616.776	0.658274	0.227255	0.000685448	0.015523
FRMD6	6293.32	-0.524397	0.173238	0.000682623	0.015523
GBP1	214.62	-1.17027	0.460476	0.000685052	0.015523
MRTO4	405.798	0.866765	0.317891	0.000687512	0.0155398
GAS1	1253.75	-1.08011	0.416732	0.00068817	0.0155398
SH3RF1	213.784	-0.975677	0.37003	0.000695981	0.0156936
LONRF2	64.534	1.72669	0.725119	0.000700177	0.0157655
TLE4	704.49	-0.732194	0.261325	0.000714995	0.0160761
SOD2	1053.53	0.723317	0.256259	0.000716089	0.0160777
NOP16	232.813	0.975426	0.368701	0.000718397	0.016097
ANXA3	135.787	-1.41414	0.583269	0.000719	0.016097
METAP1D	23.6455	2.67467	1.16949	0.000721904	0.0161129
SRSF10	564.026	0.824646	0.301734	0.000722793	0.0161129
ICK	112.834	-1.09748	0.427924	0.000721171	0.0161129
SLC10A6	9.544	4.325	1.99038	0.000731905	0.0162929
SPTBN2	24.7364	2.35404	1.06053	0.000736233	0.0163036
GCH1	7.18431	0.177868	0.416251	0.00073758	0.0163036
CCDC80	4737.15	-0.619095	0.21317	0.000736687	0.0163036
ZHX1	416.933	-0.738537	0.2644	0.000736187	0.0163036
PYROXD2	197.842	-1.06962	0.417695	0.000736509	0.0163036
MT1X	53.4091	2.05724	0.883139	0.000741704	0.0163717
LRRFIP1	1077.98	0.618045	0.212311	0.000743525	0.0163889
PHLDB1	512.393	0.765516	0.276281	0.000744594	0.0163894
IFI30	65.1992	1.44682	0.598007	0.000751532	0.016519
SCDP1	25.9358	2.20788	0.979878	0.000758421	0.0166069
TIPARP	946.608	-0.618102	0.2133	0.000757839	0.0166069
ZNF441	141.639	-1.08458	0.425946	0.000758708	0.0166069
DGAT2	33.7498	2.2822	1.01567	0.000765484	0.0167319
CAPS2	11.4751	-0.317193	0.62022	0.00076734	0.0167491
ERLIN1	949.654	0.620256	0.214164	0.000770935	0.0168042
HIST2H4A	145.701	0.0827332	0.359873	0.00077688	0.0169103
RNY3	16480.5	-0.173962	0.413572	0.000778923	0.0169313
LOC107984115	7.21747	0.173831	0.412825	0.000785001	0.017031
BRD7P2	35.769	-1.6971	0.728489	0.00078568	0.017031
RN7SL263P	30.246	-2.06774	0.911544	0.000792686	0.0171592
ITPR1	192.927	1.03467	0.403628	0.000795714	0.0171942
LRRFIP2	965.12	-0.724739	0.260807	0.000796493	0.0171942
RUNX1	441.253	-0.819878	0.304414	0.000800794	0.0172633
MYO1D	943.53	0.676718	0.24042	0.000804813	0.0173024
NOS2	7.13003	0.174069	0.412992	0.000804566	0.0173024
ITGB8	72.2302	1.44432	0.605325	0.000811495	0.0173984
RUVBL1	685.718	0.71557	0.256489	0.00081047	0.0173984
RAN	1357.55	0.790511	0.290916	0.000825825	0.0176814
FLVCR1	70.6431	1.26034	0.516167	0.000828559	0.0177158
HELLS	720.199	0.936682	0.359589	0.000832379	0.0177733
SLIT2	2748.05	0.883887	0.337226	0.000846098	0.0180234
BAZ1B	1373.38	0.591251	0.20422	0.000846391	0.0180234
HSPA8	12557.5	0.696987	0.249466	0.000847708	0.018027
RELL1	400.503	0.835718	0.312967	0.000851378	0.0180805
MAZ	616.056	0.653873	0.230873	0.000858947	0.0182166
PIP4K2A	416.706	-0.748351	0.274077	0.000862611	0.0182697
PGRMC1	3060.2	0.581719	0.200832	0.000865779	0.018312
ATAD3A	353.069	0.84293	0.317019	0.000868593	0.0183468
CHAC1	389.166	0.750225	0.275022	0.000875466	0.0184672
NDST1	683.576	-0.680581	0.244471	0.000879408	0.0185254
BEND3	34.5629	2.102	0.963039	0.000889598	0.0187149
RNF146	267.316	-0.861626	0.328706	0.000895594	0.0188159
TRQ-TTG1-1	83.15	-1.79278	0.806591	0.000905755	0.0190039
AHNAK	25301.3	-0.56523	0.195357	0.000907577	0.0190167
HPRT1	100.992	1.12977	0.458678	0.000910697	0.0190566
TSPAN31	315.583	-0.762495	0.282622	0.000912684	0.0190728
GPI	473.522	0.748915	0.276746	0.000930426	0.0193893
CD200	9.10719	0.13912	0.387667	0.00093277	0.0193893
CLIP4	488.096	-0.761322	0.283036	0.000931962	0.0193893
ADAM33	467.463	-0.902924	0.350463	0.000930321	0.0193893
SUPT16H	1264.47	0.723174	0.265088	0.000937372	0.0194078
NUP205	510.048	0.688441	0.249234	0.000935953	0.0194078
ZNF674	38.4764	-1.61408	0.714221	0.000936471	0.0194078
SNORD97	1422.74	-0.592611	0.208135	0.000945747	0.0195554
KIF13A	754.763	-0.7106	0.260306	0.00094958	0.0196088
SNORA40B	228.003	-0.943697	0.371098	0.000952259	0.0196383
MRPS12	242.376	0.887465	0.343088	0.000959539	0.0197625
KCTD15	310.761	0.819771	0.311431	0.000965005	0.019849
UBE2O	108.022	0.992062	0.394913	0.000967886	0.0198576
NFKBIA	352.534	0.855388	0.32858	0.000967954	0.0198576
VSIG10	290.619	0.807988	0.305272	0.000970665	0.0198613
TBC1D19	314.424	-0.82455	0.314397	0.000970382	0.0198613
CLN6	153.376	1.31722	0.561428	0.000977781	0.0199808
EXTL1	20.9656	-2.09037	0.966023	0.000982663	0.0200545
SSTR2	16.1424	3.40604	1.73968	0.000984591	0.0200677
TNFSF4	184.024	-0.970668	0.387313	0.000990126	0.0201544
TONSL	108.965	1.73131	0.785276	0.000992415	0.0201558
EIF4A3	1138.09	0.577742	0.202237	0.000992762	0.0201558
SNORD142	7.38919	0.158284	0.400584	0.000998516	0.0202464
RAB30	143.755	-1.05736	0.432038	0.00100717	0.0203955
IRS2	193.513	-0.942895	0.37459	0.00100949	0.0204161
CEP250	422.472	0.779203	0.294405	0.00102667	0.0207103
TRL-TAA3-1	113.271	-1.04843	0.427291	0.00102602	0.0207103
TUBA1B	6139.51	0.634071	0.230861	0.00102999	0.0207506
LMCD1	434.346	0.858952	0.332505	0.00103873	0.0208998
COL4A3BP	262.935	-0.722982	0.269604	0.00104875	0.0210744
VTRNA1-2	3553.36	-0.642619	0.233039	0.00105267	0.0210992
SNORD49A	576.184	-0.901336	0.35596	0.00105189	0.0210992
ID1	1525.23	-0.799377	0.307554	0.0010586	0.021191
CDC6	233.5	1.11444	0.46297	0.00106554	0.0212755
CAPN2	3645.74	-0.641215	0.232428	0.00106524	0.0212755
SH3BP4	412.174	-0.692389	0.256282	0.00107572	0.0214515
GAREM2	6.94309	0.161745	0.403056	0.00107722	0.0214541
USP28	297.375	0.790484	0.301876	0.00108756	0.0216232
CNOT9	550.78	0.758831	0.287162	0.00108846	0.0216232
SPP1	27.301	2.6859	1.33262	0.00108988	0.0216241
FAT1	17264.3	-0.617924	0.222281	0.00109126	0.0216241
PLAG1	224.427	-0.899821	0.357086	0.00110048	0.0217792
SH2B2	27.0704	2.45735	1.24684	0.00110395	0.021793
CENPV	113.31	1.41039	0.623633	0.00110386	0.021793
COLGALT1	1060.91	0.844092	0.329319	0.00110679	0.0218216
LOXL3	1326.94	0.741087	0.279634	0.00111443	0.0219446
COX7A1	171.811	-1.03043	0.426295	0.00112593	0.0221433
THBS1	127367	-0.726854	0.27034	0.00113611	0.0223156
GALNT5	2815.27	-0.832641	0.326538	0.00114514	0.0224649
SYTL2	368.944	-0.858702	0.339247	0.00114721	0.0224773
PGP	228.332	0.793749	0.306934	0.00116261	0.0227506
LOC653513	13.0639	-2.87729	1.38871	0.00116596	0.0227878
LPCAT1	9.18933	3.89241	2.18935	0.00117104	0.022796
LMF2	519.169	0.727183	0.274731	0.0011711	0.022796
FLT1	1597.54	0.687317	0.25618	0.00117308	0.022796
ACLY	2310.68	0.594739	0.213794	0.00117365	0.022796
PRKAG2	177.528	-0.937814	0.379774	0.00117117	0.022796
TNFRSF8	8.64443	0.134758	0.384849	0.0011753	0.0228
ILVBL	628.468	0.751448	0.28684	0.00117961	0.0228554
ZNF267	154.511	1.13668	0.486303	0.00119916	0.0232054
WASHC3	206.442	-0.801334	0.312631	0.00120079	0.0232084
MYBL1	481.404	-0.784967	0.304624	0.00120602	0.0232808
TNFSF18	353.353	-1.26282	0.559574	0.00121925	0.0235073
KTN1	3674.38	0.52675	0.185054	0.0012213	0.023518
MFHAS1	192.774	1.04714	0.439641	0.00123357	0.023725
DOP1A	291.889	-0.844381	0.33632	0.00124259	0.0238693
BORA	66.454	-1.56357	0.728345	0.00124506	0.0238874
CALCOCO1	956.641	-0.812887	0.320367	0.0012476	0.023907
TRS-CGA1-1	118.911	-1.20108	0.526282	0.00125324	0.0239858
ABHD2	772.989	0.741588	0.284124	0.00126551	0.0241911
ENOSF1	208.125	0.934639	0.382029	0.00126878	0.0242241
PAXBP1	237.775	0.849366	0.338559	0.0012891	0.0245677
ALMS1	634.186	0.661813	0.247246	0.00128991	0.0245677
SNORD62A	118.416	-0.118814	0.375933	0.00129272	0.0245914
RPS18	20.9802	-2.22285	1.11176	0.00129819	0.0246655
SDC4	1418.71	0.568606	0.20503	0.00130944	0.0248419
EIF5A	2144.11	0.5678	0.204538	0.00131063	0.0248419
MCM5	596.463	0.781866	0.306177	0.00131393	0.0248744
LIFR	329.862	0.975057	0.407611	0.00133138	0.025151
TRAF3	381.479	0.665746	0.250133	0.00133305	0.025151
SSRP1	556.009	0.64088	0.238472	0.00133421	0.025151
CCDC50	981.226	-0.635997	0.236687	0.00133498	0.025151
CEMIP	8368.5	-1.91768	0.973774	0.00133656	0.025151
ZSCAN26	110.816	-1.01282	0.428721	0.00133843	0.0251562
CAMK2D	904.193	-0.727845	0.281765	0.00135656	0.0254664
SPIRE2	71.8338	1.48923	0.703907	0.00135839	0.0254701
PINX1	77.2863	1.53108	0.727496	0.00138021	0.0258485
APC	515.912	-0.656345	0.247534	0.00138527	0.0259123
LOC105373490	6.15402	-0.147968	0.393222	0.00138902	0.0259515
MSC-AS1	6.57519	0.154723	0.397713	0.00140867	0.0262454
EHD3	819.392	-0.587342	0.215742	0.00140894	0.0262454
VAMP4	172.566	-0.952879	0.400234	0.00140976	0.0262454
PLA2G12A	226.548	-0.833259	0.336985	0.00141456	0.0263034
LHX9	101.808	-1.11325	0.490648	0.00141687	0.0263152
ASPN	47.8196	-1.47263	0.695676	0.00141948	0.0263325
TMEFF1	7.68086	0.138001	0.386704	0.00142458	0.026396
LOC107985957	11.5889	-0.339396	0.664225	0.00144465	0.0267363
COBLL1	283.97	-0.865398	0.355602	0.00145009	0.0268053
LDHB	2758.24	0.646133	0.243607	0.00145245	0.0268174
ZNF121	187.403	0.977147	0.416147	0.00145553	0.0268426
SFXN3	237.437	-0.782724	0.312156	0.00146256	0.0269407
CGAS	113.909	1.09749	0.478551	0.00147184	0.0270556
SRPK1	413.483	0.777434	0.309053	0.00147225	0.0270556
OTUD4	429.703	0.875228	0.360264	0.00147476	0.0270701
PCDH18	1813.78	-0.635954	0.241475	0.00148911	0.0273014
RAB3B	4784.45	-0.733316	0.288841	0.00150345	0.0275323
FBXL6	115.475	1.43647	0.685436	0.00150688	0.0275629
MRPL17	706.334	0.628122	0.236223	0.00150946	0.0275779
NUP160	429.798	0.653419	0.248772	0.00151948	0.0276742
FAM160B1	337.596	-0.792069	0.319581	0.00152002	0.0276742
TRE-TTC2-1	1881.09	-1.0542	0.463558	0.00151761	0.0276742
PITRM1	733.069	0.641524	0.242858	0.00152454	0.0277244
PFKFB4	96.4353	1.19442	0.540854	0.00153456	0.0278742
BHLHE40	39.5483	1.98726	0.999213	0.00154047	0.0279227
PTDSS1	1128.29	0.61656	0.233259	0.00154079	0.0279227
ALG9	298.355	0.701027	0.272322	0.00154582	0.0279372
RNF41	769.061	-0.747438	0.29712	0.00154692	0.0279372
GPSM2	234.571	-0.88345	0.368887	0.00154512	0.0279372
NEK3	82.9977	-1.04962	0.46176	0.00156424	0.0282174
ROBO1	1221.61	0.857383	0.356311	0.0015698	0.0282853
KCNJ12	6.35616	0.152838	0.39629	0.00157999	0.0284362
ENO2	152.459	1.05929	0.465951	0.00158556	0.0285037
HYOU1	2465	0.638443	0.243112	0.0015933	0.0286102
TSEN34	8.76866	-0.11156	0.372119	0.00160521	0.0287911
EFNB2	280.459	1.00082	0.436733	0.00162244	0.0290668
ZNF730	22.3883	2.30707	1.2625	0.00162683	0.0290791
MYC	167.484	0.994289	0.4349	0.0016252	0.0290791
UBB	1874.5	0.582266	0.219068	0.00165357	0.0295234
FRY	583.647	-0.793248	0.325084	0.0016636	0.0296687
UBL4A	338.284	0.717552	0.283879	0.00167314	0.0297039
RHOBTB3	1091.4	-0.587508	0.220137	0.00167255	0.0297039
MAP3K1	267.918	-0.757665	0.305944	0.00167081	0.0297039
FBXO25	111.062	-0.990263	0.433705	0.00166871	0.0297039
ZNF345	6.43281	0.148264	0.393142	0.00168009	0.0297936
BVES	244.3	0.987759	0.432069	0.00168624	0.0298016
PGK1	3156.01	0.692118	0.271966	0.00168465	0.0298016
CNOT1	1930.55	0.518626	0.18889	0.00168535	0.0298016
NLRP1	60.1366	-1.24528	0.58921	0.00171584	0.0302907
IGFBP3	13860.4	-0.642247	0.248328	0.00172249	0.030374
DPY19L2P2	26.9943	1.82548	0.958251	0.00172727	0.030424
SNORD87	232.596	-1.22525	0.580795	0.00173571	0.0305383
ING1	75.7258	1.24538	0.597304	0.00178427	0.0313575
NUDC	153.83	0.872628	0.373193	0.00181399	0.0318265
ZNF391	6.47949	0.143831	0.390184	0.00181501	0.0318265
PA2G4	1231.53	0.71265	0.285388	0.00182613	0.0319553
CNP	548.545	0.680267	0.268303	0.00182642	0.0319553
S1PR5	19.3355	2.72716	1.59995	0.00183596	0.0320863
EIF2AK4	969.172	-0.645861	0.252427	0.00184408	0.0321924
TBC1D2	235.718	-0.809199	0.338778	0.00185313	0.0323145
NAA25	377.565	0.768419	0.31645	0.00186769	0.0324242
ATP8B4	6.20747	0.147241	0.392362	0.00186757	0.0324242
KCNH1	71.8791	-1.26555	0.616035	0.00186381	0.0324242
TRK-TTT1-1	24.848	-2.31304	1.31822	0.00186297	0.0324242
ANPEP	1396.16	1.61626	0.840961	0.00189584	0.0328537
KCTD20	1526.95	-0.715542	0.289688	0.00189661	0.0328537
ZNF850	82.4464	1.16782	0.550291	0.00190118	0.0328966
MFSD2A	22.2704	2.6349	1.44915	0.00191442	0.0330891
TRG-GCC2-6	248.243	-0.961994	0.430603	0.00193614	0.0334277
WIPI1	426.928	-0.711328	0.288349	0.00194208	0.0334934
SEMA3C	1863.69	-0.668301	0.266477	0.00196591	0.0338672
GIT1	107.991	0.974678	0.435088	0.00197286	0.0338917
PTBP1	666.89	0.723872	0.293686	0.00198245	0.0338917
KIAA1211	8.09633	0.20347	0.438075	0.00198219	0.0338917
ANKS1B	7.42574	0.127739	0.380454	0.00197426	0.0338917
LRRC8B	115.526	0.101076	0.367153	0.00198019	0.0338917
H2AFJ	349.996	-0.899941	0.395354	0.00197076	0.0338917
DENND1B	164.738	-0.926165	0.410363	0.00197962	0.0338917
CHP1	798.844	-0.551871	0.209046	0.00200305	0.0342066
ATP1A1	1146.16	0.605045	0.236623	0.00204344	0.0348585
LOC105377224	7.47564	-0.201113	0.437132	0.00205002	0.0349327
FAM161A	40.9709	1.44158	0.730366	0.00206677	0.0350704
SYNM	75.471	1.31466	0.66173	0.00206835	0.0350704
LARGE1	161.047	0.837443	0.361131	0.00206686	0.0350704
GOPC	501.89	-0.589384	0.228233	0.00206807	0.0350704
SLC27A1	91.4294	-0.998471	0.458529	0.00206927	0.0350704
RHBDD2	56.8514	1.28599	0.646804	0.00207761	0.0351737
LOXL4	5277.79	-0.598525	0.231846	0.0020876	0.0353048
SNORD136	6.45585	0.137618	0.386181	0.00210178	0.0355063
LOC101928433	49.1713	-1.45387	0.760848	0.00210607	0.0355405
LRRC45	233.11	0.801206	0.341723	0.00211938	0.0357267
LOC112268269	8.04394	0.198622	0.433194	0.00213309	0.0359193
C1GALT1C1L	7.55275	0.212078	0.44829	0.00214147	0.0360011
PEA15	2011.69	-0.520131	0.195744	0.00214254	0.0360011
FYTTD1	739.9	-0.58571	0.227103	0.00214676	0.0360334
CHD7	35.4594	1.74064	0.946178	0.00215458	0.036126
TMEM147	422.889	0.677356	0.274431	0.00215782	0.0361418
TRX-CAT2-1	8.16838	0.196985	0.432381	0.00216083	0.0361536
CALM2P2	12.4579	-2.49153	1.44393	0.00216491	0.0361832
LOC642852	141.864	-1.00573	0.468488	0.00216973	0.0362252
SCFD1	813.455	-0.563629	0.2172	0.00217859	0.0362846
RAB2A	968.585	-0.565978	0.218535	0.00217832	0.0362846
RMDN1	577.259	-0.633647	0.253087	0.00218022	0.0362846
TMEM161A	136.265	0.981986	0.452239	0.00218708	0.0363603
PDE8B	207.871	-1.10277	0.533547	0.00220105	0.0365537
NCOA7	532.223	0.769503	0.326077	0.00222938	0.0369851
PPFIA4	37.8397	2.00521	1.1471	0.00224622	0.0371859
KNTC1	742.086	0.564335	0.218092	0.00224591	0.0371859
MSMO1	431.217	0.936898	0.424848	0.00224942	0.0371949
CPED1	541.271	-0.600766	0.236792	0.00225151	0.0371949
PABPC4L	116.389	-0.907078	0.409706	0.00225979	0.0372924
NEAT1	1871.66	-0.909714	0.41279	0.0022716	0.037448
RPS6KA3	887.385	0.656561	0.265593	0.00228042	0.037554
ICAM1	66.0783	1.42201	0.756912	0.0023134	0.0380571
KRT16	15.2649	-0.444557	1.05929	0.00231675	0.0380723
IMPDH1P10	6.79971	0.128789	0.380942	0.00232167	0.0381133
HIRA	267.465	0.671376	0.274653	0.00232695	0.03816
C2CD2L	71.4501	1.13796	0.55902	0.00233707	0.0382771
SRRM1P1	5.78181	-0.130875	0.382215	0.00233896	0.0382771
UPK3A	9.96434	-0.093292	0.363842	0.00234611	0.0382996
HEATR5A	1449.96	-0.585846	0.230809	0.00234766	0.0382996
WASHC4	988.609	-0.590325	0.232931	0.00234713	0.0382996
RNF217	326.819	-0.724582	0.305762	0.00235566	0.0383902
LOC105378029	10.1281	-0.212307	0.449022	0.00236346	0.0384773
COLCA1	5.88727	0.141216	0.388281	0.00238025	0.0387106
ZNF44	123.286	-0.890981	0.404541	0.00238655	0.0387728
TIMP1	1208.13	0.800854	0.349612	0.00239222	0.0388247
C12orf66	11.6945	2.66061	1.57453	0.00241346	0.0390483
ATP6V1C2	32.7991	1.93078	1.13931	0.0024117	0.0390483
LOC202181	7.6383	0.198983	0.434748	0.0024122	0.0390483
GPM6B	33.1393	2.43049	1.82536	0.00243397	0.0393395
HNRNPM	502.77	0.647596	0.263684	0.00245166	0.0393822
RBM19	398.295	0.605742	0.241831	0.00244171	0.0393822
TFR2	7.37955	0.20437	0.440019	0.0024495	0.0393822
LOC107984643	6.00576	0.138129	0.386361	0.00244176	0.0393822
PPM1B	272.015	-0.740347	0.316378	0.00245002	0.0393822
KCTD16	154.824	-0.872913	0.395713	0.00244741	0.0393822
OSMR	997.174	0.956409	0.444862	0.00245701	0.0394277
MN1	20.9337	-1.87946	1.13298	0.00246094	0.0394504
MEAK7	493.493	-0.676443	0.28059	0.00247007	0.0395564
GIGYF1	241.248	0.784885	0.342324	0.00247456	0.0395879
KDELC1	254.772	0.748824	0.321384	0.00248966	0.0397889
GNL3L	181.688	0.737517	0.314694	0.00250647	0.0400169
RP9P	131.581	-0.873908	0.397364	0.0025115	0.0400564
TMEM155	8.56603	-0.161641	0.402496	0.0025413	0.0404707
ZNF433	41.777	-1.35251	0.730098	0.00254263	0.0404707
FUS	277.343	0.748368	0.323599	0.00256015	0.0406669
C12orf75	5148.98	-0.594868	0.238438	0.00255956	0.0406669
CASTOR1	16.4149	-0.430653	0.969964	0.00257297	0.0407881
WFDC1	275.142	-0.849675	0.384844	0.00257117	0.0407881
NIPA1	224.121	0.86107	0.391344	0.00257948	0.04085
RBBP4	589.259	0.607343	0.244786	0.00259187	0.0410048
SMIM14	378.818	-0.655945	0.271527	0.00260317	0.0411421
TMEM26	50.5918	1.67811	1.00097	0.00265791	0.0417968
CAMK1D	149.234	1.0768	0.537163	0.00265717	0.0417968
EDEM1	730.269	0.567681	0.225045	0.00264878	0.0417968
HSPB7	125.232	-0.862875	0.39486	0.00265369	0.0417968
ZNF449	120.462	-0.886535	0.4099	0.00265379	0.0417968
KLHL24	180.708	-1.01776	0.498724	0.00266967	0.0419398
SNRPA1	154.271	0.797634	0.353794	0.00267538	0.0419874
CSRP2	426.888	0.599637	0.242485	0.00271953	0.0426377
SNORA32	424.201	-1.03103	0.51231	0.00274197	0.0429038
METTL7A	18.0969	-2.16826	1.44435	0.0027402	0.0429038
C19orf57	37.1942	1.33699	0.735626	0.0027549	0.0429968
DCBLD1	795.376	-0.537105	0.211231	0.00275614	0.0429968
FGF9	60.0423	-1.22392	0.653231	0.00275395	0.0429968
EXOC6B	413.962	-0.707058	0.304193	0.00276941	0.0430851
BMP4	73.9593	-1.07932	0.547409	0.00277003	0.0430851
SLC38A4	103.204	-1.21487	0.649671	0.00276831	0.0430851
RNU6-45P	16.3849	2.85591	1.95525	0.00277807	0.0431674
TLCD1	51.2814	1.22849	0.654939	0.00279263	0.0433507
BLM	135.47	0.916392	0.431602	0.002805	0.0434996
DLG2	14.2239	-2.13067	1.37198	0.00281909	0.043675
AMZ2	241.081	-0.739207	0.323759	0.00282214	0.0436792
RACGAP1P	15.9203	-0.337705	0.64824	0.00283104	0.0437737
GPR156	5.69992	0.13627	0.385112	0.00283587	0.0438053
PCLAF	112.014	0.97306	0.473	0.00284326	0.0438332
PUM3	662.142	0.538439	0.212324	0.00284191	0.0438332
NYNRIN	67.31	-1.07402	0.548105	0.00285233	0.0439297
CLCN5	140.703	0.911913	0.432356	0.0028555	0.0439355
DTWD1	276.431	-0.77328	0.34508	0.00285832	0.0439358
IMPA2	44.7221	1.45984	0.837539	0.00286592	0.0439998
GART	201.524	0.757504	0.335378	0.00286809	0.0439998
TRAM1	3843.87	-0.535051	0.211639	0.00288017	0.0441419
TAX1BP1	1161.32	-0.519779	0.204007	0.00289042	0.0442558
TUBBP2	387.994	0.743806	0.327148	0.00289914	0.0443242
HPS5	873.206	-0.612543	0.25261	0.00290053	0.0443242
SLC18B1	76.4118	1.18257	0.635487	0.00291066	0.0443925
RIN2	500.613	-0.641163	0.26874	0.00290816	0.0443925
PLEKHG4B	66.4318	1.2105	0.639434	0.00291365	0.044395
LOC101927278	7.71631	-0.168454	0.407558	0.00291945	0.0444401
KLHL42	403.81	0.63453	0.264528	0.00294194	0.0447391
POLD2	507.545	0.598406	0.244785	0.00294839	0.0447938
SLC6A17	67.2504	1.41022	0.83318	0.00297665	0.0450054
HSP90AA2P	170.758	0.844731	0.391739	0.00297519	0.0450054
TRPA1	6.36163	0.124159	0.378224	0.00297374	0.0450054
PAFAH1B1	1462.01	-0.491775	0.190925	0.00297615	0.0450054
LRCH2	212.104	-0.757103	0.338337	0.00296973	0.0450054
TRI-TAT2-1	373.815	-0.805484	0.369262	0.00299577	0.0452509
RABL6	479.699	0.593136	0.242236	0.00300776	0.0453791
USP33	728.224	-0.55902	0.225051	0.00301005	0.0453791
WDR36	618.04	0.679743	0.291282	0.00302759	0.0455505
NFYA	437.423	0.669684	0.285491	0.00303302	0.0455505
PLCG1	631.484	0.563403	0.227423	0.00303257	0.0455505
CXCL6	5.66761	0.133779	0.383588	0.00302865	0.0455505
TRIM47	21.348	2.10588	1.65199	0.00303636	0.045557
GPRIN1	82.6966	1.08624	0.564671	0.00305597	0.0458075
ATP11C	496.45	0.735839	0.325341	0.00306409	0.0458854
ACKR4	1914.75	-0.688849	0.298341	0.00306806	0.045901
PAPLN	20.7958	2.21031	1.70504	0.00307896	0.0459534
SLC9A3-AS1	64.3956	1.21772	0.664597	0.00308035	0.0459534
HSPA9	3768.51	0.508623	0.2004	0.00307779	0.0459534
RNF14	520.175	-0.614438	0.257076	0.00310126	0.0462215
VCP	3167.76	0.529486	0.210471	0.00310531	0.0462378
PGD	1188.56	0.574101	0.235769	0.00311867	0.0463489
PHYKPL	161.942	-0.821264	0.382649	0.00311802	0.0463489
HIST1H2AC	918.971	-0.54704	0.220317	0.00312923	0.0464179
CRIM1	5922.42	-0.63736	0.268098	0.00312661	0.0464179
LINC01411	25.461	-1.79249	1.19565	0.00313483	0.0464571
ADGRE2	15.8371	2.55598	1.69733	0.00315327	0.0466863
LOC107986334	106.533	-0.931541	0.459497	0.0031658	0.0468276
SLC35A3	365.381	-0.77949	0.356682	0.00318065	0.0470029
PAQR8	57.0691	1.52488	0.922185	0.00318713	0.0470543
SLFN13	31.634	1.72591	1.08216	0.00321322	0.0473949
F2RL2	173.065	-0.95516	0.479693	0.00324502	0.047819
TRK-CTT1-2	323.043	-1.0246	0.531406	0.00325315	0.0478939
ATP2B4	3449.21	-0.697325	0.307867	0.00326331	0.0479651
MAMDC2	28.7237	-1.56906	1.00692	0.0032641	0.0479651
USP1	768.828	0.662679	0.284512	0.00327579	0.0480918
EIF1AD	125.007	0.950085	0.473547	0.00328557	0.0481904
SNORA51	1174.56	0.849995	0.403584	0.00330353	0.0483865
SMIM10L1	12.4558	0.11865	0.375545	0.0033051	0.0483865
ARL10	227.094	0.757895	0.345531	0.00331464	0.0484809
DST	17066.9	-0.520988	0.208886	0.00332062	0.048523
HEATR1	571.027	0.680805	0.297957	0.00334582	0.0488458
TOP3A	166.888	1.09035	0.586835	0.00336504	0.0489009
RGS2	90.767	0.978819	0.494977	0.00336829	0.0489009
NLE1	136.915	0.781804	0.360234	0.00335612	0.0489009
SIPA1	184.528	0.74171	0.334688	0.003365	0.0489009
ADCY8	5.5506	0.131082	0.381948	0.0033591	0.0489009
PPATP1	5.97112	0.12446	0.378293	0.00336525	0.0489009
PCGF5	405.663	-0.622893	0.264794	0.00337892	0.0489647
STRN3	422.96	-0.650073	0.280791	0.00337684	0.0489647
POLK	435.605	-0.601959	0.253195	0.00338935	0.0490705
CDH24	105.05	1.16031	0.648805	0.00342288	0.0495104
MYO6	380.95	-0.614918	0.261524	0.003446	0.0497988
CRACR2A	7.67346	0.169907	0.407599	0.00345561	0.0498918
PTX3	292.714	-0.719855	0.324755	0.00346502	0.0499816
SNHG12	126.22	0.870538	0.424878	0.0034697	0.0500032
GXYLT1	264.427	0.767854	0.354623	0.00348374	0.0501594
NREP	1312.39	-0.754471	0.347771	0.00349339	0.0502523
TRS-TGA1-1	579.178	-0.645767	0.280763	0.00356609	0.0512512
DDX60L	279.036	-0.910315	0.45947	0.00358707	0.0515055
TRR-TCG3-1	99.6593	-1.25268	0.743281	0.00361143	0.0518079
LOC107987102	5.77031	-0.113557	0.372747	0.00361496	0.0518111
VEGFA	210.369	0.933063	0.474212	0.00363902	0.0520167
KRI1	191.604	0.725073	0.330464	0.00363925	0.0520167
TCF3	372.881	0.640657	0.277792	0.00363752	0.0520167
TTL	854.604	0.581757	0.244629	0.00365686	0.0522209
HEXD	60.575	1.02	0.540439	0.00366451	0.0522751
ARMCX3	757.441	-0.545196	0.224514	0.00366732	0.0522751
SHISA2	22.5096	2.33755	2.39279	0.00369527	0.052305
SORBS1	18.8331	2.00149	1.85009	0.0036775	0.052305
KNOP1	118.65	1.06908	0.583096	0.00367961	0.052305
RRP1	225.463	0.842391	0.411401	0.0036964	0.052305
ODC1	840.853	0.54379	0.223832	0.00369507	0.052305
LOC107984376	5.41838	0.129061	0.38073	0.00369563	0.052305
UBA3	417.088	-0.642204	0.280383	0.00368856	0.052305
SAV1	243.702	-0.690331	0.310114	0.00369941	0.052305
LIMS2	37.0264	-1.34641	0.827634	0.00368943	0.052305
GCLC	165.13	0.791406	0.37521	0.00371184	0.0523612
PRMT2	892.117	-0.507985	0.20562	0.00371124	0.0523612
SNORD36C	562.651	-0.816941	0.394738	0.0037134	0.0523612
CPNE2	150.718	0.7673	0.358514	0.00372078	0.0523712
TTC23	197.072	-0.738488	0.341093	0.00372065	0.0523712
NANP	107.181	0.829506	0.401438	0.00372562	0.0523924
SNHG3	252.434	0.706599	0.319741	0.00373667	0.0525008
FILNC1	12.6814	-0.271565	0.521008	0.00374388	0.052555
FXYD5	184.981	0.901757	0.455857	0.00376923	0.0528163
TRX-CAT1-8	293.977	-0.730631	0.337295	0.0037669	0.0528163
KLRD1	11.8617	-0.206294	0.440961	0.00378876	0.0530035
PRKAR1A	2680.78	-0.508528	0.20659	0.00379046	0.0530035
ISCU	519.507	-0.703562	0.320497	0.00379272	0.0530035
MAN2A2	242.997	0.797044	0.381759	0.00380195	0.0530197
LINC01534	5.47964	0.126805	0.379467	0.00379729	0.0530197
LANCL1	532.34	-0.626538	0.27272	0.00380401	0.0530197
DYNC1I2	934.428	-0.52892	0.217423	0.00383347	0.0533829
MLEC	3443.47	0.517673	0.212482	0.00384172	0.0534503
NUP58	624.694	0.703954	0.320185	0.00385658	0.0536095
CCT6A	1744.54	0.59077	0.251216	0.00387731	0.05385
FAM214B	109.145	-0.847879	0.419788	0.00388192	0.0538663
SMARCC1	559.082	0.566911	0.238665	0.0038882	0.0538803
COPS4	635.58	-0.614708	0.266841	0.0038931	0.0538803
TRR-CCT4-1	383.832	-0.620325	0.27014	0.00389323	0.0538803
SERBP1	2020.33	0.55463	0.232234	0.00391596	0.0541472
HSBP1L1	52.5141	-1.16608	0.681898	0.00392558	0.0542325
POLA2	115.485	0.830487	0.407597	0.0039396	0.0543782
PHLPP1	90.641	0.991898	0.527564	0.00394399	0.054391
SLC39A6	1586.53	0.584037	0.249147	0.00395803	0.0545367
HACD3	1251.74	0.539321	0.225872	0.00402774	0.0554486
ARSI	98.2116	0.942509	0.491709	0.00403913	0.0555566
SLC25A53	5.42536	0.124656	0.378248	0.00407693	0.0560274
DHX9	2574.63	0.496338	0.202037	0.00408193	0.0560471
ITPR3	273.708	0.753129	0.358527	0.00410248	0.0562577
KITLG	1676.43	0.605839	0.262225	0.00410444	0.0562577
ALDH3A2	178.844	-0.758879	0.363609	0.00412424	0.0564798
RN7SL128P	581.858	-0.875099	0.449479	0.00413735	0.0566099
HDAC5	318.993	-0.741278	0.351909	0.00414632	0.0566833
INHBA	406.977	0.780029	0.377012	0.00416629	0.0568302
PMP22	528.074	0.75358	0.359161	0.00416313	0.0568302
ARHGEF17	461.549	-0.699843	0.32442	0.00416793	0.0568302
RASGRF2	167.824	1.00475	0.549211	0.00417326	0.0568535
RASL11B	11.5448	2.67386	2.04773	0.00417849	0.0568753
PLAT	1291.72	0.511132	0.210871	0.00421403	0.0573094
COPB1	2604.96	-0.463625	0.186483	0.00422878	0.0574601
IGFBP5	19918.7	-0.723026	0.341307	0.00423538	0.0575001
MSRB3	2526.81	-0.449076	0.179579	0.0042557	0.057726
ECPAS	1490.49	0.509396	0.210472	0.00426768	0.0578386
GMDS	47.5133	1.27302	0.791194	0.00429691	0.0580842
SENP6	610.418	-0.55151	0.234492	0.00429448	0.0580842
RACGAP1	457.935	-0.890777	0.465539	0.00429377	0.0580842
RCN3	1831.46	0.482617	0.19657	0.00430094	0.0580886
ZNF571-AS1	5.25363	0.124852	0.378306	0.00431551	0.0582353
ANO7	5.42451	0.121876	0.376733	0.00434555	0.0585902
PASK	76.1854	1.0564	0.607036	0.00436897	0.0588554
BMP6	7.635	0.0976441	0.365393	0.00439221	0.0591178
KIAA1109	1401.75	-0.582989	0.253881	0.00440617	0.0592549
EIF3A	2939.16	0.429331	0.170382	0.00446031	0.0599315
SGTA	102.355	0.947327	0.518814	0.00447232	0.0600048
PDE3B	131.949	0.871788	0.453646	0.0044734	0.0600048
IFRD2	271.016	0.742128	0.356714	0.00448031	0.060046
CREB5	77.9932	1.19338	0.73387	0.00448499	0.0600575
DCAF8	570.56	-0.576271	0.251409	0.00451523	0.060411
RN7SKP237	10.0265	2.45699	2.09941	0.00452655	0.0605108
MIR100HG	1091.97	-0.530699	0.224696	0.00453081	0.0605162
SEMA3B-AS1	5.49338	-0.10851	0.370223	0.00455089	0.0606297
LINC00265	17.5396	-0.359247	0.688346	0.00454728	0.0606297
ABCC9	87.3735	-0.895044	0.477828	0.00454746	0.0606297
TJAP1	55.4105	1.08409	0.630215	0.00455595	0.0606455
POLD3	227.328	0.670937	0.310448	0.00456685	0.0607391
TIMELESS	431.704	0.609725	0.271252	0.0045925	0.0609769
DDAH1	1442.12	-0.551351	0.237859	0.00459041	0.0609769
LARP6	564.773	-0.594664	0.26376	0.00460424	0.0610811
RNF115	400.905	-0.683154	0.32025	0.00460901	0.0610927
SNX6	863.153	-0.580897	0.254767	0.00462248	0.061168
DCLK2	363.495	-0.689274	0.325157	0.00462041	0.061168
PSPC1	447.684	0.684643	0.320592	0.00466704	0.0614983
CCT2	2121.01	0.588206	0.25854	0.00465943	0.0614983
PFKL	1182.9	0.506756	0.21211	0.00466653	0.0614983
HNRNPL	1004.05	0.477785	0.196402	0.00465786	0.0614983
GNG12-AS1	4.92383	-0.116083	0.373826	0.00466419	0.0614983
CHST11	91.799	1.31326	0.910844	0.00468081	0.061582
TRR-CCG2-1	273.655	-0.976798	0.553585	0.00468516	0.061582
GAS1RR	24.5128	-1.67754	1.55864	0.00468291	0.061582
TRIM22	513.008	-0.764751	0.379416	0.00469362	0.0616416
HMGCL	252.141	-0.686941	0.323231	0.00469827	0.0616511
BAHD1	47.2036	1.26125	0.862371	0.0047102	0.0617341
MRGPRF	324.097	0.753266	0.369266	0.00471247	0.0617341
PKN2	323.526	-0.57739	0.253733	0.00471774	0.0617516
CTPS1	528.752	0.741748	0.360535	0.00472743	0.0618269
CITED4	5.90883	0.111853	0.371683	0.0047436	0.0619867
NXT1	165.371	0.760884	0.376288	0.00476474	0.0622085
TIAL1	247.29	-0.634802	0.289978	0.0047685	0.0622085
MRPS25	312.976	0.684467	0.321633	0.00477378	0.06221
TEAD1	1322.75	-0.482969	0.200493	0.00477654	0.06221
TOMM34	291.317	0.698671	0.331525	0.00478465	0.0622552
SRPRB	1037.01	0.580475	0.255449	0.00478795	0.0622552
SYNE1	2913.34	-0.610928	0.27547	0.00481203	0.0625165
BRI3P1	4.89094	-0.115337	0.373433	0.00483064	0.0626635
PFN2	794.216	-0.632634	0.288915	0.00483532	0.0626635
TP53INP1	154.945	-0.737456	0.361883	0.00483305	0.0626635
SNRPD1	153.209	0.712589	0.342004	0.00486282	0.0629159
OVCH2	107.625	-1.07211	0.653292	0.00485976	0.0629159
PILRB	5.19197	0.120764	0.376063	0.00487428	0.0630124
B3GALNT2	381.049	0.578739	0.25545	0.00489912	0.0632812
PLSCR4	183.516	-0.743862	0.3675	0.00491077	0.0633796
TMX1	676.859	0.586163	0.260668	0.00495253	0.0637613
LOC100126784	5.24477	0.119089	0.375199	0.0049516	0.0637613
KAT6B	195.585	-0.793304	0.406072	0.00494577	0.0637613
LIMCH1	508.216	-0.711649	0.343021	0.00495881	0.0637898
ATP1A3	5.09708	-0.110772	0.371221	0.00498465	0.063965
LRP2	5.00546	-0.11292	0.372228	0.00498363	0.063965
EVA1B	942	-0.507979	0.215648	0.00498383	0.063965
KHSRP	227.034	0.6854	0.325069	0.00499418	0.0640348
TUBA1C	1718.66	0.56731	0.249677	0.00501636	0.0642667
TCEAL1	174.661	-0.768665	0.387952	0.00502704	0.064351
NOC2L	674.312	0.569579	0.251316	0.00503415	0.0643895
CLDN1	5.22302	0.11869	0.374978	0.00506262	0.064701
TEDC1	61.1404	1.09684	0.68427	0.0050698	0.06474
VNN1	5.56053	0.113502	0.372418	0.00511889	0.0653137
SS18L1	131.619	0.810777	0.421158	0.00513755	0.0653923
NCBP1	688.332	0.561696	0.24758	0.00513481	0.0653923
ABL2	849.776	-0.704424	0.345533	0.00513321	0.0653923
GAS6	6761.7	-0.502716	0.213709	0.00517298	0.0657899
LINC01588	14.7057	1.94339	1.92512	0.00518605	0.0659028
SSR2	2179.59	0.522679	0.225794	0.00521088	0.0661646
BCL2A1	5.06587	0.119586	0.375404	0.00524423	0.0665343
HGF	177.498	0.15763	0.39892	0.00526206	0.0667066
KAT2A	190.406	0.65934	0.312408	0.00530181	0.0671562
UTP15	145.074	0.830169	0.439355	0.00531283	0.0671874
RAD1	340.302	-0.641207	0.301015	0.0053091	0.0671874
C11orf24	253.298	0.756727	0.383302	0.00532305	0.0672203
IL11	228.109	0.71399	0.350273	0.005324	0.0672203
SLC25A5	346.185	0.767134	0.391948	0.00532954	0.0672361
PQLC2	137.132	0.918107	0.519734	0.00536271	0.0674919
DKFZp779M0652	5.0726	-0.108814	0.370257	0.00536121	0.0674919
PCMTD1	393.959	-0.678972	0.327904	0.00535519	0.0674919
TRAPPC8	772.872	-0.479854	0.202916	0.00537995	0.0676547
MTSS1	30.7515	1.27694	0.895638	0.00540088	0.0678634
NR2F1	148.807	-0.972278	0.583172	0.0054429	0.0683367
NT5M	31.256	1.2284	0.893648	0.00547533	0.0685793
MICAL1	271.235	-0.635648	0.298695	0.0054725	0.0685793
LINC-PINT	351.658	-0.71823	0.358558	0.00547323	0.0685793
HARS	431.487	0.660478	0.314554	0.00549015	0.0687101
ST3GAL2	223.72	0.742675	0.375951	0.00551643	0.0689839
SLC37A4	45.5721	1.14949	0.77896	0.00555211	0.0691088
MTFP1	88.4437	0.895626	0.505543	0.00555222	0.0691088
CCL1	5.48661	0.111186	0.371268	0.00555236	0.0691088
TADA2B	152.738	-0.705956	0.350302	0.00554893	0.0691088
ALPK1	105.633	-0.897185	0.512313	0.00555284	0.0691088
CYS1	63.6447	-0.914839	0.524987	0.00555246	0.0691088
NDRG1	678.024	0.599365	0.274888	0.00556545	0.0691562
MATN1-AS1	7.12794	0.149526	0.392337	0.00556353	0.0691562
RHOC	2382.05	-0.585419	0.267433	0.00557068	0.0691663
CHAF1B	103.671	0.998451	0.600267	0.00557537	0.0691699
LINC01119	12.5476	-0.294542	0.553318	0.00558061	0.0691802
LOC101927864	5.55673	0.10993	0.370677	0.00559389	0.06929
S1PR2	260.293	0.680952	0.330537	0.00562583	0.0696307
MVD	222.963	0.780141	0.409702	0.00564151	0.0697148
RFC2	181.7	0.76491	0.396257	0.00563738	0.0697148
DUSP2	34.109	0.259017	0.4989	0.00566952	0.0700058
BMPR2	936.396	-0.597235	0.275502	0.00568868	0.0701872
TINAGL1	172.568	-0.854424	0.476057	0.00569569	0.0702185
TRMT2A	177.133	0.723648	0.363717	0.00571438	0.0703361
RAB3GAP1	1872.81	-0.445312	0.185764	0.00571789	0.0703361
SPAG16	110.466	-0.840481	0.462156	0.00571867	0.0703361
EP300-AS1	5.6359	0.107797	0.369682	0.00574598	0.0706166
BCAT2	120.281	0.826049	0.447501	0.0057646	0.0707376
RPARP-AS1	5.36558	0.111449	0.37136	0.00576948	0.0707376
MAP1B	2357.47	-0.56124	0.253574	0.00577386	0.0707376
C8orf58	60.2981	-1.00031	0.627853	0.00577043	0.0707376
LOC105370333	15.8803	1.57914	1.49272	0.00577897	0.070745
STAT2	1186.88	-0.661865	0.322104	0.00578777	0.0707975
P4HA1	3739.12	0.476874	0.203239	0.00580332	0.0708773
PCDHGB6	26.952	-1.38282	1.25723	0.00579936	0.0708773
PPM1G	1194.57	0.535809	0.23738	0.00581647	0.0709778
KRCC1	330.754	-0.678409	0.333924	0.00582964	0.0709778
MFAP5	1015.69	-0.691928	0.344996	0.00582238	0.0709778
PPP2R5B	152.93	-0.719705	0.36536	0.00582951	0.0709778
SLC25A46	489.533	-0.581439	0.266873	0.00584146	0.0710666
MME	2303.58	0.72636	0.367882	0.00585713	0.0711784
COLCA2	5.32504	0.111366	0.371311	0.00585972	0.0711784
PSG5	1398.15	-0.603627	0.282131	0.00588095	0.0713809
LOC100506023	51.1368	-1.03115	0.664521	0.00588722	0.0714019
SLC41A1	231.943	0.899459	0.523976	0.0058958	0.0714507
RCC1	406.403	0.777542	0.412505	0.00595901	0.071858
PROCA1	4.99532	0.115301	0.373181	0.00595145	0.071858
TRPM3	20.8178	-0.370195	0.707251	0.00595926	0.071858
MMADHC	790.955	-0.515552	0.226694	0.00593451	0.071858
RNF11	479.304	-0.536263	0.239383	0.00595063	0.071858
HEBP2	393.68	-0.615717	0.290768	0.00596146	0.071858
SLC35D2	101.124	-0.801447	0.433683	0.00593994	0.071858
RPL21P7	5.14316	0.112819	0.371988	0.00598142	0.0720432
BCL2	44.9186	1.07591	0.711697	0.00602056	0.0723399
CAMK1	246.568	0.638884	0.306266	0.00602631	0.0723399
RTL9	5.25998	0.111009	0.371128	0.00602341	0.0723399
TMEM121B	5.25998	0.111009	0.371128	0.00602341	0.0723399
ARHGAP12	576.548	-0.630463	0.302002	0.00602909	0.0723399
FSCN1	621.142	0.579679	0.266548	0.00605123	0.0725092
TBC1D5	669.195	-0.479659	0.206631	0.00605244	0.0725092
RNF168	254.011	0.653894	0.317248	0.00608467	0.0728397
MIR6892	13.5131	-0.296223	0.554714	0.00610045	0.0729729
SDK1	12.0723	0.216584	0.448414	0.00620356	0.0741498
LOC105370003	27.8951	-1.1619	0.856848	0.00622123	0.0743045
BRCA1	342.266	0.622928	0.297872	0.00623483	0.0744102
TEX15	4.97124	0.113667	0.372357	0.00624742	0.0744573
SNORD105	106.967	-0.847511	0.484079	0.00624827	0.0744573
PTGES	125.68	0.843406	0.477355	0.00627997	0.0747129
TSPAN9	539.818	0.546158	0.247467	0.006284	0.0747129
SHROOM4	14.4127	-0.318043	0.591823	0.00628347	0.0747129
BHLHE41	25.6549	0.230702	0.463556	0.00629978	0.0748438
AASS	164.765	-0.743154	0.393029	0.00633206	0.0751705
POMK	288.818	0.602284	0.284736	0.00634909	0.0752592
DNAJB11	706.828	0.592425	0.278181	0.00634913	0.0752592
TBL3	163.756	0.673361	0.337078	0.00639549	0.0757499
LOC107986138	4.96407	0.112937	0.371988	0.00640017	0.0757499
CYBA	731.399	0.481995	0.209511	0.00640981	0.0758067
LVRN	4.57532	-0.10932	0.370373	0.00642604	0.0759415
ZNF584	109.998	0.751634	0.398823	0.00643307	0.0759546
BLOC1S2	341.067	-0.599329	0.284208	0.00643683	0.0759546
LOC107984434	5.24583	0.108659	0.369994	0.00645195	0.0760758
VAMP7	419.321	-0.546028	0.249295	0.00647479	0.0762878
NCKAP1	2273.32	-0.460573	0.199862	0.00649659	0.0764872
EFTUD2	495.686	0.660782	0.328416	0.00651865	0.0766651
TBX19	17.7861	-0.437557	0.914023	0.00652146	0.0766651
ZBTB38	908.349	-0.491374	0.216283	0.00654241	0.0767925
PIKFYVE	448.482	-0.52925	0.239038	0.00654698	0.0767925
MOB4	25.2748	-1.34843	1.42681	0.00654112	0.0767925
IMPDH2	1446.41	0.551642	0.252856	0.00656064	0.0768952
PGAM5	348.606	0.604415	0.28781	0.00657329	0.076986
ITPRIPL2	1605.83	0.604327	0.288396	0.00658032	0.0770108
MT2A	595.588	0.83992	0.48221	0.00658722	0.0770341
SCN2A	21.056	-1.33701	1.33831	0.00661075	0.0772517
TRIM65	138.154	0.779706	0.429401	0.00663752	0.0773136
NCALD	16.5862	0.221021	0.454462	0.00665466	0.0773136
LOC105372768	4.91866	0.112266	0.371643	0.00662919	0.0773136
LOC101929534	6.35974	-0.0877153	0.361401	0.00665039	0.0773136
PHKB	578.188	-0.532311	0.242045	0.00666038	0.0773136
PDE4DIP	1083.58	-0.540888	0.247478	0.00662562	0.0773136
RUFY3	570.668	-0.543619	0.249847	0.00664749	0.0773136
RUSC2	228.193	-0.631083	0.309537	0.00665777	0.0773136
SLC16A4	229.972	-0.795564	0.445165	0.00665622	0.0773136
SCO2	184.297	0.68635	0.349734	0.00667568	0.0774339
ASB8	105.287	-0.856886	0.505813	0.00669034	0.0775467
EHBP1	815.828	-0.509211	0.228213	0.00670026	0.0776044
FAM198B-AS1	4.53024	-0.108169	0.369819	0.00672244	0.0776147
AKAP9	993.513	-0.488462	0.215459	0.00672745	0.0776147
CUL5	520.793	-0.518192	0.233711	0.0067225	0.0776147
ZCCHC7	178.257	-0.681685	0.348486	0.00671144	0.0776147
SENP7	167.506	-0.735315	0.393453	0.00673083	0.0776147
TRV-CAC2-1	53.7019	-1.05789	0.74698	0.00670811	0.0776147
TOPBP1	382.641	0.689611	0.352606	0.00676608	0.0778496
CCT3	3013.24	0.498439	0.222824	0.00676477	0.0778496
TRG-GCC2-3	127.522	-0.860601	0.512146	0.0067628	0.0778496
TSPAN3	1706.84	0.428476	0.18074	0.00677908	0.077942
MTM1	88.3165	-0.846578	0.49839	0.00679001	0.0780105
NSDHL	114.643	0.871977	0.516204	0.0068129	0.0782163
TMEM206	78.6297	0.977504	0.653295	0.00683979	0.0784676
IPO7	3037.67	0.447232	0.19217	0.00684784	0.0785025
POLRMT	199.567	0.649299	0.324279	0.00687417	0.0787469
THEMIS2	6.71288	0.0908761	0.36252	0.00690899	0.0790304
LOXL1-AS1	60.6967	-0.948604	0.611926	0.00690843	0.0790304
GJC1	827.341	0.53662	0.246344	0.0069533	0.0793955
ESYT1	2718.05	0.46501	0.202619	0.00695257	0.0793955
ARHGEF12	1990.76	-0.425928	0.181322	0.00695608	0.0793955
FRMD4A	169.651	0.766507	0.422297	0.00697181	0.0795171
GRWD1	242.213	0.61755	0.301865	0.00704023	0.0802392
ENOPH1	291.773	0.668477	0.340297	0.00706392	0.0804508
RNF114	467.392	0.559667	0.261985	0.00707975	0.0805726
ZC3H6	67.9531	-0.870572	0.529166	0.00710298	0.0807784
RPL23AP82	99.1196	-0.816544	0.477033	0.0071215	0.0809304
POSTN	71.2246	0.0861555	0.360745	0.00712764	0.0809415
ANO3	48.961	-1.07983	0.840466	0.00713958	0.0810185
EIF5B	284.524	0.662896	0.337782	0.00715198	0.0810323
SNORD116-7	13.2897	-0.178971	0.414316	0.00715628	0.0810323
RN7SL587P	1578.51	-0.577565	0.276555	0.0071543	0.0810323
H3F3A	313.527	0.742807	0.407594	0.00718901	0.0813442
LRRC20	48.1275	1.09379	0.857026	0.00720673	0.0813686
LOC112268027	4.78474	0.110766	0.370882	0.00720304	0.0813686
RBMS2	354.551	-0.561107	0.265147	0.00720602	0.0813686
FOXK1	138.774	0.676512	0.348699	0.00721435	0.0813961
GTF2IRD2P1	7.16166	-0.0790505	0.358335	0.00722054	0.0814074
NDUFB5	389.103	-0.537272	0.249191	0.00724146	0.0815846
TNKS	553.104	-0.522901	0.240121	0.00724715	0.0815902
TRR-TCT2-1	53.6033	-0.955966	0.639288	0.00726733	0.0817588
MCUB	94.583	1.00255	0.690822	0.00727803	0.0817808
NABP1	1022.85	0.471408	0.208106	0.00727971	0.0817808
TRIM59	150.206	-0.851795	0.517761	0.00730037	0.0819543
HILPDA	53.8743	1.03197	0.729572	0.00731235	0.0820262
MYOCD	66.0378	-0.934645	0.616101	0.00731723	0.0820262
TRP-CGG1-1	92.2116	-0.882784	0.55399	0.0073693	0.0825509
PDE4D	83.1695	1.00481	0.699723	0.00738844	0.0826853
ELF1	262.345	-0.62001	0.309074	0.00739183	0.0826853
ANXA4	245.938	-0.644321	0.327538	0.00740127	0.0827318
IL17RA	216.526	0.624193	0.311571	0.00744158	0.0830051
AUP1	566.013	0.572381	0.274081	0.0074404	0.0830051
ARL4D	95.947	-0.854745	0.52725	0.00743922	0.0830051
TBC1D16	241.09	0.601177	0.294008	0.00745085	0.0830494
SLC19A1	108.974	0.920765	0.599013	0.00746572	0.0830972
PAXX	128.57	0.843338	0.50474	0.00746325	0.0830972
SLCO2A1	75.9264	0.0912616	0.362679	0.00747823	0.0831774
DHCR7	462.12	0.709286	0.382559	0.00755235	0.0839044
HSBP1	816.135	-0.463323	0.205234	0.00755429	0.0839044
GNL2	540.459	0.545267	0.255985	0.00756954	0.0840106
SLC35F2	18.8643	0.326951	0.602708	0.00757455	0.0840106
TLE2	5.97417	0.152546	0.39483	0.00758908	0.0840529
SNORD99	3085.7	-0.574015	0.277241	0.00758425	0.0840529
ZC3H12C	173.781	0.859785	0.53308	0.00760718	0.084194
PEG10	436.069	0.366092	0.690099	0.00762723	0.0843421
TNFRSF10D	955.311	-0.44656	0.195771	0.00763131	0.0843421
GATM	6.82231	0.0869697	0.361023	0.00765666	0.0845627
RIT1	213.156	-0.626485	0.31722	0.00772521	0.0852598
EXOSC5	101.944	0.923003	0.604761	0.00773101	0.0852639
RHPN1	4.90049	0.106203	0.368768	0.00774226	0.0853279
GATA6	56.9808	1.01297	0.740523	0.00775513	0.08535
LCA5	94.0811	-0.822999	0.500186	0.00775096	0.08535
HIST1H4A	59.4661	0.91555	0.606466	0.00778298	0.0855365
CERS6	289.921	0.690218	0.36762	0.00778009	0.0855365
CHCHD4	66.4481	0.855252	0.535882	0.00780173	0.0855628
TRS-AGA1-1	9.00088	-0.207941	0.439873	0.0077983	0.0855628
BCL9L	78.223	-0.842713	0.523255	0.00779761	0.0855628
PLOD3	390.86	0.604447	0.300392	0.00781572	0.0856563
LSM1	383.515	-0.590696	0.290805	0.00783568	0.0858151
TRK-CTT2-4	454.216	-0.842702	0.5234	0.0078548	0.0859646
APPL2	737.759	-0.462957	0.206648	0.00788434	0.0862278
ZCCHC24	301.266	-0.618377	0.313096	0.00790436	0.0863865
LOC105375106	4.77758	0.107282	0.369228	0.00791556	0.0864487
LOC729603	29.0972	-1.1447	1.11463	0.00793188	0.0865667
TOP1MT	139.048	0.721353	0.397238	0.00796749	0.0868949
CNPY2	642.991	0.541021	0.256616	0.0080668	0.0879169
PFAS	326.17	0.65095	0.339658	0.00807643	0.0879608
SLC16A3	2680.45	0.53991	0.25622	0.00809572	0.0881097
RNF144A	24.3381	1.2175	1.34231	0.00811339	0.0881227
PLD6	40.5705	1.05028	0.893503	0.00810466	0.0881227
THEM6	114.179	0.732574	0.410297	0.00811376	0.0881227
APOL1	4.66732	0.107843	0.36946	0.00812011	0.0881307
PTPN3	71.2275	0.913497	0.618003	0.00813238	0.0881686
LMNB1	534.976	0.760347	0.440465	0.00813565	0.0881686
PANX2	4.6821	0.10737	0.36925	0.00814046	0.0881686
PIM3	189.791	0.802697	0.483957	0.0081478	0.0881873
WDR3	603.869	0.515744	0.24047	0.00816231	0.0882834
ROCK2	1395.11	-0.465004	0.208957	0.00818653	0.0884845
PLAU	449.914	0.634118	0.326935	0.00819537	0.088519
TES	443.671	-0.605415	0.305366	0.00820345	0.0885454
RMI1	242.674	0.66202	0.349554	0.00822019	0.0886042
GPR176	3011.69	-0.42067	0.183336	0.00821958	0.0886042
MBD4	209	0.609965	0.308075	0.00824183	0.088724
SRSF6	500.69	0.496405	0.228644	0.00824261	0.088724
SNORD18A	358.39	-0.715122	0.400474	0.00826542	0.0889085
ZNF281	456.687	-0.505225	0.235039	0.0082817	0.0890226
LOC107986254	11.0582	-0.234596	0.466821	0.00831885	0.0893608
BTG3	267.545	0.611441	0.309697	0.00832831	0.0894012
LOC107984658	79.8812	-0.82021	0.51184	0.00833454	0.0894069
ZNF317	82.1326	0.79412	0.478086	0.00834033	0.0894079
PDK1	458.553	0.668324	0.357245	0.00839405	0.0899224
PRXL2A	28.9878	1.04837	0.874343	0.00841163	0.0899265
CHST6	4.80989	0.104463	0.367945	0.0084107	0.0899265
LOC90246	29.8659	-1.08388	1.02526	0.00840263	0.0899265
BSDC1	413.458	-0.534923	0.255925	0.00842199	0.089976
FARSA	462.953	0.544777	0.261908	0.00845119	0.0902265
NFKBIZ	321.541	0.744185	0.4299	0.00845837	0.0902418
NUP62	340.297	0.637346	0.332636	0.00848046	0.090344
PGM1	416.172	0.524242	0.24792	0.00848324	0.090344
SHC1	1946.67	-0.478856	0.220029	0.00848522	0.090344
RASSF2	594.055	-0.535604	0.257534	0.00849891	0.0904284
GCN1	892.424	0.591593	0.296891	0.00851312	0.0905183
HAPLN3	61.2729	0.925546	0.658964	0.00856224	0.0909788
LOC105378929	4.48789	-0.0991817	0.365776	0.00861024	0.0913652
PCDHGA10	62.6083	-1.01673	0.877366	0.00860743	0.0913652
CYLD	560.569	-0.537014	0.259153	0.00862174	0.0914254
ATP5MFP5	11.5184	-0.24209	0.475246	0.00868425	0.0920261
GPR63	4.7837	0.103412	0.367471	0.00870339	0.0921254
RTN4	2300.26	-0.612464	0.316704	0.00870536	0.0921254
WDR5	205.373	0.663773	0.356258	0.00874123	0.0923546
MAGOH2P	4.43497	-0.0997178	0.365981	0.00874466	0.0923546
ITPRID2	1406.81	-0.486257	0.225516	0.00874467	0.0923546
IFNGR2	35.3886	1.13508	1.20551	0.00876852	0.0924765
QSOX2	188.401	0.682412	0.374163	0.00877625	0.0924765
TOMM40	298.061	0.622014	0.322425	0.00876255	0.0924765
LOC112268024	4.36783	-0.100842	0.36644	0.00878568	0.0924765
ZNF304	113.966	-0.767156	0.46229	0.00878563	0.0924765
CCN1	1238.46	-0.56252	0.277984	0.0088146	0.0927187
2022-09-11	5362.83	-0.40975	0.179586	0.00884194	0.092944
SMTN	158.384	0.704323	0.396118	0.00884838	0.0929494
MNS1	26.2207	1.07863	1.12923	0.00889368	0.0933004
ERO1A	746.084	0.657269	0.353736	0.00888916	0.0933004
LINC01415	10.8544	0.197142	0.4289	0.00895555	0.0938241
SKIL	605.182	-0.544946	0.266785	0.00895371	0.0938241
HK2	866.218	0.486107	0.22621	0.00902392	0.0944773
LOC105378419	6.23523	-0.0800987	0.358616	0.00903711	0.0945523
FBXO3	217.41	-0.657591	0.358178	0.00904767	0.0945997
USP45	116.971	0.774184	0.471552	0.00910058	0.0949631
LMNA	5665.49	-0.464688	0.213425	0.00909213	0.0949631
FSIP1	67.3897	-0.831911	0.546222	0.00909734	0.0949631
ATXN1	446.19	-0.626702	0.332088	0.00910814	0.0949789
MSI2	112.019	-0.813641	0.525833	0.00911652	0.0950031
PAOX	47.6518	0.952986	0.752367	0.00916655	0.0953614
SNORD35A	1439.4	0.774321	0.47497	0.00916913	0.0953614
DCTN4	447.245	-0.511358	0.24408	0.00915985	0.0953614
NNMT	1196.12	0.498185	0.236772	0.00920938	0.0955268
EEF1B2	1408.39	0.430521	0.192733	0.00920828	0.0955268
U2AF1L5	9.2814	0.220042	0.450358	0.00919448	0.0955268
RECK	634.804	-0.646889	0.35076	0.0092046	0.0955268
FAM167A	295.197	-0.578497	0.293561	0.00922022	0.0955761
SRSF7	808.638	0.60986	0.317081	0.00922973	0.0956115
SLC25A1	292.299	0.558825	0.277644	0.00923996	0.0956543
UBQLN4	98.687	0.836487	0.551113	0.00924675	0.0956615
MYL12A	5333.56	-0.478878	0.223444	0.00933484	0.0963823
TPM1	6479.56	-0.560952	0.281461	0.00932746	0.0963823
ZNF33B	110.68	-0.775037	0.482556	0.0093325	0.0963823
KANSL1L	90.3893	-0.885699	0.641564	0.00934514	0.0964251
LEPR	166.987	-0.651005	0.355837	0.00936472	0.0965636
PFDN5	1610.12	-0.534842	0.262176	0.00938506	0.0967099
TRR-TCG2-1	8.8631	-0.198249	0.429911	0.00939759	0.0967755
KMT2E	305.228	-0.545444	0.270165	0.00944549	0.0972049
LDB2	71.1941	-0.973227	0.86607	0.00946234	0.0973145
ATP5MC1	130.984	0.682717	0.384973	0.00946952	0.0973246
SMPD4	231.22	0.693768	0.396783	0.00949491	0.0974884
MICU2	359.722	-0.615515	0.325469	0.00949788	0.0974884
GNG12	2960.16	-0.470377	0.219063	0.00951233	0.0975155
MAF	43.654	-1.01445	1.10131	0.00951295	0.0975155
SCYL3	115.63	-0.754286	0.464647	0.00953691	0.0976336
LOC145694	47.7019	-0.957049	0.796927	0.00953316	0.0976336
GPR75	4.80882	0.0995412	0.365787	0.00954704	0.0976735
FMN2	316.418	-0.532278	0.261394	0.00956673	0.0978112
PEX2	195.151	-0.641689	0.349914	0.00957481	0.0978301
MIPOL1	87.8154	0.764044	0.468945	0.00960992	0.0979974
CILP2	10.6926	0.251852	0.486964	0.00960083	0.0979974
LOC105373264	5.96922	0.13686	0.383657	0.00960625	0.0979974
DHX37	203.581	0.63676	0.343096	0.00962025	0.0980391
EXT1	2702.95	-0.444484	0.203306	0.00962653	0.0980394
RN7SKP163	5.96408	-0.12722	0.379136	0.0097199	0.0989261
CHMP2A	236.375	-0.624069	0.335072	0.00973949	0.0990613
HGH1	99.8318	0.730626	0.435084	0.00978066	0.0993213
TASOR2	1166.18	0.428051	0.19347	0.00978293	0.0993213
LINC01004	81.8806	-0.811226	0.545234	0.00978404	0.0993213
LOC105374786	32.4451	0.628483	2.04447	0.00980158	0.0993981
FDPS	851.97	0.552677	0.276965	0.00981148	0.0993981
LINC00674	292.151	-0.608007	0.322387	0.00981694	0.0993981
TRG-GCC2-1	3510.58	-0.730117	0.450897	0.00981019	0.0993981
HDGFL3	397.12	0.602526	0.316999	0.00984844	0.0996527
BRIX1	325.734	0.622044	0.332766	0.00986792	0.0997855
RBFA	302.301	0.575969	0.295425	0.00988268	0.0998704
ACTA2	1014.52	-0.789483	0.519177	0.00991672	0.10015
LOC389831	163.131	0.802935	0.535448	0.00996827	0.100475
GGCT	199.137	0.664884	0.373109	0.00997453	0.100475
NRP1	3130.98	0.52578	0.258271	0.00996429	0.100475
MLC1	5.69978	-0.0811336	0.358939	0.00996556	0.100475
NAV3	693.165	-0.602451	0.320455	0.00999016	0.100568
SERPINB1	153.279	-0.650486	0.362029	0.0100002	0.100604
IBTK	702.347	-0.502256	0.243151	0.0100106	0.100644
JMY	169.883	-0.619317	0.333793	0.0100462	0.100938
TAB2	316.351	-0.536605	0.26851	0.0101345	0.10176
CORO2B	35.3589	0.984609	1.29199	0.0101424	0.101774
SBDS	1077.52	-0.537137	0.269646	0.0101927	0.102214
LACTB	167.316	-0.628336	0.343738	0.0102052	0.102274
AP4S1	54.1988	-0.866011	0.645668	0.010241	0.102567
SLC25A13	167.522	0.611746	0.328775	0.010266	0.102752
CPT1C	197.02	0.642455	0.356951	0.0102804	0.102831
TANC2	428.078	-0.518207	0.255814	0.0103048	0.103009
ST3GAL1	613.542	0.521523	0.257459	0.0103134	0.103029
GTPBP2	658.442	-0.645892	0.362211	0.0103252	0.103081
RAB18	694.526	-0.494622	0.239493	0.0103355	0.103119
SPOP	581.37	-0.551696	0.281129	0.0103677	0.103374
LZTS3	95.7719	-0.794709	0.538392	0.0104023	0.103654
ORAI1	110.66	0.747401	0.468552	0.0104214	0.103777
CBR3	155.788	0.75383	0.477878	0.0104476	0.103972
NFIL3	122.579	0.847038	0.624718	0.0104763	0.104192
HSPD1P12	30.4627	0.492186	1.04041	0.0105081	0.104442
NFRKB	146.601	0.655922	0.372996	0.0105413	0.1046
RPF2	257.586	0.601706	0.320519	0.01054	0.1046
ARHGAP10	385.469	0.493516	0.238779	0.010544	0.1046
TMEM222	187.364	0.808026	0.56329	0.0105919	0.105009
PGPEP1	274.881	-0.558607	0.287683	0.0106031	0.105014
TMEM170B	38.0625	-0.937545	0.840688	0.0106058	0.105014
RHOT2	381.156	0.52862	0.264362	0.0106353	0.10524
MTR	999.948	0.465852	0.220764	0.0106554	0.105372
TPD52L2	1096.02	-0.460713	0.217839	0.0106656	0.105407
CHRM2	340.129	-0.775193	0.519189	0.0107023	0.105702
ABCB6	394.211	0.647158	0.365527	0.0107303	0.105713
TRMU	206.781	0.630392	0.348527	0.0107232	0.105713
TSHZ1	270.017	-0.599203	0.322823	0.0107288	0.105713
RHOBTB1	244.443	-0.657265	0.378452	0.0107217	0.105713
NOCT	27.4195	0.965872	1.54923	0.010757	0.105777
QRICH2	48.3834	0.874043	0.663065	0.0107462	0.105777
LTBP1	2066.38	0.714781	0.436311	0.0107513	0.105777
RELT	87.7281	0.816632	0.5754	0.0107879	0.105978
PCBP1	257.029	0.547723	0.279568	0.0107909	0.105978
CXXC5	309.699	-0.55964	0.290305	0.0107984	0.105985
SYNCRIP	1706.88	0.497462	0.242574	0.0108109	0.106042
SLC31A1	488.188	0.6141	0.33637	0.0108799	0.106652
PICALM	1600.1	0.491566	0.238403	0.0109312	0.107087
MIR4435-2HG	419.235	-0.584907	0.313833	0.0109393	0.1071
ZHX3	532.758	-0.521472	0.262893	0.0109567	0.107204
RANBP1	906.647	0.586618	0.31275	0.0109787	0.107352
LOC114224	4.7885	-0.087314	0.361056	0.0109908	0.107403
SUV39H2	100.109	0.731234	0.458344	0.0110122	0.107545
SET	4260.02	0.432738	0.200753	0.0110289	0.107642
CD27-AS1	88.3872	-0.741571	0.4766	0.0110555	0.107834
MCM9	129.75	0.739612	0.470525	0.0111282	0.108475
RNF7	349.561	-0.550499	0.285214	0.0111443	0.108565
ANKRD50	554.305	-0.495047	0.243926	0.0111754	0.1088
ANKRD12	401.437	-0.532652	0.271897	0.0112054	0.109025
EPB41L3	751.021	-0.477715	0.232015	0.0112453	0.109345
SLF1	118.243	0.704832	0.432692	0.0112671	0.109474
KIAA1841	188.702	0.622096	0.34735	0.0112725	0.109474
CEP83	166.063	0.664958	0.388662	0.0113306	0.109971
OSR2	213.17	-0.760289	0.51522	0.0113658	0.110244
TK2	470.917	-0.595942	0.327268	0.0114024	0.11053
LOC107984041	16.6735	-0.421971	0.804607	0.0114115	0.11055
AKAP12	2468.68	0.513127	0.255937	0.011422	0.110584
LINP1	4.34775	0.0990659	0.365465	0.0114739	0.111019
SEC23A	3773.05	-0.408625	0.188147	0.0115098	0.111233
FBXL2	98.1444	-0.72914	0.473767	0.0115102	0.111233
RRM2B	432.427	-0.517929	0.262501	0.0115316	0.11137
KLHL15	216.27	0.605679	0.333109	0.0115396	0.111379
RB1CC1	760.819	-0.515172	0.261275	0.0115481	0.111393
PPP1R12A	1426.57	-0.458314	0.220144	0.011556	0.111401
DCLRE1B	69.1787	0.810204	0.584416	0.0115946	0.111704
SH3TC2	70.8933	-0.742799	0.492845	0.0116291	0.111967
FKBP11	127.765	0.749239	0.50498	0.0117009	0.11259
C16orf72	650.172	-0.470934	0.229759	0.0117241	0.112744
THOC5	426.175	0.518536	0.263027	0.0117478	0.112903
UBE2E1	545.2	-0.551697	0.290636	0.0117641	0.11299
TRV-AAC1-5	236.123	-0.728989	0.477515	0.0117784	0.113058
SELENOI	268.999	0.709432	0.451843	0.0118025	0.11322
RNPS1	154.188	0.663293	0.393536	0.0118328	0.113402
HERC4	1375.11	-0.543796	0.284841	0.0118359	0.113402
ZNF280D	250.271	-0.566337	0.303531	0.0118666	0.113627
MLST8	63.1158	0.776091	0.53982	0.0118776	0.113663
RIC8B	138.997	0.65693	0.389997	0.0118984	0.113793
MUC19	12.1465	0.119849	0.374881	0.0119137	0.113834
GSTA4	149.454	-0.641485	0.374497	0.0119172	0.113834
TMCC1	145.687	-0.648376	0.383408	0.0119326	0.113911
IRF3	275.694	0.635735	0.367304	0.0119402	0.113915
NAPB	110.936	-0.686998	0.427695	0.012005	0.114463
PES1	576.673	0.531769	0.275078	0.0120576	0.114895
MFSD12	295.888	0.576577	0.31266	0.0120652	0.114898
CCT7	2140.39	0.523343	0.267466	0.0120857	0.114953
IMPG2	9.87429	-0.177768	0.412039	0.0120797	0.114953
TJP2	223.616	0.625439	0.35853	0.0121212	0.115221
CTNND1	49.1623	-0.858312	0.765207	0.0121537	0.11546
SNHG15	128.346	0.74283	0.498227	0.0121956	0.115501
PRMT7	220.203	0.634055	0.369039	0.0122021	0.115501
MEX3D	435.99	0.517355	0.264296	0.012179	0.115501
M6PR	1444.2	0.410497	0.190892	0.0121856	0.115501
CLIP1	1470.56	-0.478199	0.236251	0.0121924	0.115501
PALLD	738.707	-0.50118	0.253519	0.0122006	0.115501
FOXRED2	31.9562	0.888324	0.936401	0.012244	0.115688
LHFPL2	242.383	0.627656	0.363324	0.0122428	0.115688
ADGRG2	5.8801	0.0803223	0.358537	0.0122415	0.115688
TBKBP1	41.0671	-0.855734	0.774845	0.0122853	0.116008
BMP8B	23.4886	-0.449738	0.868428	0.0122944	0.116024
MCAT	52.1478	0.864558	0.742532	0.0123355	0.116071
MTUS1	39.0029	0.829435	1.38853	0.0123511	0.116071
RSL1D1	598.683	0.476856	0.235488	0.0123405	0.116071
TTC21A	15.1175	-0.377497	0.687422	0.0123477	0.116071
TRL-TAG3-1	981.557	-0.486234	0.243304	0.0123343	0.116071
ATF7IP	358.005	-0.488419	0.244622	0.0123384	0.116071
GOLPH3L	80.5253	-0.746276	0.514769	0.0123441	0.116071
SYNPO2	505.793	-0.632773	0.371728	0.0123665	0.116082
ADA	50.7124	-0.855315	0.751927	0.012367	0.116082
TRL-CAA4-1	48.5913	-0.875207	0.955497	0.012378	0.116115
DCAF13	486.716	0.51229	0.261387	0.0124415	0.116641
SOX13	17.85	0.715212	1.79922	0.0125145	0.117069
IGF1	33.2344	0.409256	0.76515	0.0125341	0.117069
RUBCNL	9.25798	0.186357	0.419229	0.0125394	0.117069
SERINC3	1314.4	-0.458432	0.224161	0.012522	0.117069
DSTN	2979.16	-0.463351	0.227458	0.0125384	0.117069
ACTR3	3305.34	-0.498436	0.252703	0.0125391	0.117069
FAT4	1324.25	-0.593174	0.334747	0.0125233	0.117069
LOC339192	4.31629	0.0959495	0.364158	0.0126209	0.11776
ABHD3	90.3496	0.782829	0.576668	0.0126727	0.117893
TUBBP1	206.31	0.725834	0.489365	0.0126682	0.117893
FJX1	134.291	0.621056	0.360534	0.0126467	0.117893
XYLT1	602.397	0.617991	0.359208	0.0126725	0.117893
SFPQ	1416.71	0.503519	0.256524	0.0126552	0.117893
KRT7	87.1773	-0.856753	0.96632	0.0126844	0.117932
ATG7	359.13	0.512919	0.263675	0.0126947	0.117958
CDH6	249.524	0.602332	0.341477	0.012715	0.118077
LARS2	110.089	0.838262	0.767004	0.0127765	0.118437
FBLIM1	463.315	-0.5	0.255264	0.0127645	0.118437
HECA	309.811	-0.553733	0.298782	0.0127717	0.118437
SNORD38A	132.963	-0.662667	0.409016	0.0127948	0.118537
FAM107B	735.171	0.527789	0.27618	0.0128156	0.11866
TRY-GTA5-5	314.471	-0.535138	0.283754	0.012831	0.118733
NPM1	5955.94	0.465438	0.23151	0.012851	0.118839
NCF2	8.97525	-0.198424	0.42856	0.0128577	0.118839
LOC101929398	21.4902	-0.264524	0.498611	0.0128677	0.118861
CCN4	31.9001	0.338459	0.612164	0.0128753	0.118862
IRS1	214.235	-0.560299	0.305553	0.0128885	0.118914
COMMD2	253.195	-0.534918	0.283326	0.0128975	0.118926
MVP	1270.68	-0.416029	0.197329	0.012962	0.119451
BTAF1	934.715	0.497357	0.253761	0.0130279	0.119989
TCF7	4.57989	0.0911378	0.362307	0.0130425	0.120052
MCM6	562.389	0.493861	0.251101	0.0130664	0.120132
SPON2	30.7581	-0.856929	1.00812	0.0130646	0.120132
RN7SKP292	20.169	-0.578336	1.28562	0.0131307	0.120652
LINC02595	18.1877	0.199134	0.429833	0.0131536	0.120791
RPL7P32	68.1048	-0.794441	0.63989	0.0131671	0.120845
HNRNPH1	848.484	0.550176	0.297785	0.0131757	0.120853
LOC102724687	20.3976	0.30228	0.548782	0.0132034	0.120945
HCFC2	331.597	-0.570058	0.316628	0.0132041	0.120945
PIP4K2C	123.87	-0.634761	0.382521	0.0132089	0.120945
EED	210.376	0.588045	0.332196	0.01323	0.121068
SNAPC5	98.1164	-0.805919	0.687304	0.0133127	0.121754
ZNF844	131.078	-0.752896	0.554995	0.0133623	0.122136
SNORA40	312.697	-0.558745	0.308439	0.0133752	0.122183
NHP2	253.156	0.61977	0.367255	0.0134098	0.122428
AHI1	469.902	0.540819	0.290816	0.01342	0.122449
HMGA2	407.506	-0.478606	0.242348	0.0134731	0.122862
UGDH	1001.95	0.456972	0.225939	0.0134872	0.12292
AGO2	339.424	0.589296	0.336795	0.0135205	0.123152
BRCC3	97.7146	0.733733	0.515512	0.0135501	0.12335
RPL19P6	4.98374	-0.126831	0.378437	0.0135783	0.123474
TRE-TTC1-2	47.9622	-0.730194	1.38109	0.0135795	0.123474
PITX1	133.136	0.616669	0.365719	0.0136612	0.123814
POLR2H	289.863	0.553377	0.304268	0.0136415	0.123814
HTATSF1	380.326	0.49498	0.254581	0.0136556	0.123814
FAM13C	5.8281	-0.0717024	0.355845	0.0136642	0.123814
MYOZ1	19.7876	-0.479725	0.938218	0.0136311	0.123814
RPS6KA2	450.328	-0.616351	0.369628	0.0136336	0.123814
EPOP	8.26254	0.0638121	0.35358	0.0136911	0.123857
RPS3P5	12.1435	-0.316028	0.569722	0.0136926	0.123857
HERC3	195.973	-0.584184	0.333787	0.0136891	0.123857
FAM187A	7.81032	-0.160765	0.399041	0.0137241	0.12407
CFAP300	34.6991	0.855317	0.924873	0.0137631	0.124352
PSD4	98.7496	-0.711441	0.493229	0.0137907	0.124529
CISD2	265.684	0.587401	0.336344	0.0138459	0.124883
TBC1D8B	132.397	-0.72278	0.518281	0.013844	0.124883
PYGL	121.77	0.645962	0.401295	0.0138726	0.125052
ELMSAN1	113.963	0.705667	0.488171	0.0139606	0.125637
TBCD	227.419	0.593321	0.343945	0.0139615	0.125637
ELN	4105.23	-0.569306	0.321839	0.0139542	0.125637
CMBL	85.2118	-0.702288	0.481009	0.0139756	0.125693
LAS1L	225.984	0.589901	0.341742	0.0139921	0.125768
LRRC38	5.51034	0.125672	0.377452	0.0140066	0.125827
ATAD2	844.592	0.548466	0.301427	0.0140233	0.125833
SCN5A	100.772	-0.720227	0.515999	0.0140188	0.125833
RPS15AP17	5.7883	0.119249	0.374657	0.014048	0.125911
NFIX	142.011	-0.686827	0.463652	0.0140426	0.125911
CHSY1	325.521	0.595671	0.346809	0.0140781	0.126108
KCND3	17.3862	-0.512141	1.02424	0.0140891	0.126135
STK38L	134.336	0.761312	0.592675	0.0141005	0.126165
SERPINE1	5017.43	-0.482339	0.2485	0.0141135	0.126209
LAGE3	90.1212	0.714433	0.499999	0.0141216	0.126209
GRIK2	537.105	-0.505822	0.267392	0.0141661	0.126464
MSX2	46.056	-0.816093	0.829124	0.0141652	0.126464
WWC3	144.217	0.601038	0.354424	0.0142424	0.126737
LARP1B	226.276	0.550367	0.303837	0.014206	0.126737
LOC105377725	5.55185	-0.072582	0.356095	0.0142431	0.126737
TRW-CCA4-1	20.0724	-0.223642	0.451618	0.0142452	0.126737
TRY-GTA1-1	30.8829	-0.561037	1.15817	0.0142287	0.126737
LOC728392	233.832	-0.653362	0.41775	0.0142305	0.126737
SOCS3	320.244	0.49743	0.259707	0.0142603	0.126799
SLC43A3	116.701	0.706612	0.487869	0.0142742	0.126852
TXLNA	1710.24	0.388488	0.183333	0.0143188	0.127175
TMEM179B	78.3175	0.749839	0.580349	0.0143573	0.127382
ALG3	77.9624	0.700705	0.484748	0.0143583	0.127382
BMS1P21	38.0111	-0.771344	1.15341	0.0143745	0.127454
LOC112268022	17.8031	-0.421236	0.77424	0.0143839	0.127465
WDR4	117.875	0.649302	0.410376	0.0144389	0.12758
DNAJA1	1435	0.471314	0.239976	0.0144456	0.12758
SNRPD3	482.1	0.461916	0.23317	0.0144364	0.12758
HNRNPA1P6	5.30917	-0.0740568	0.356538	0.014431	0.12758
LYST	422.108	-0.546725	0.304231	0.014442	0.12758
CSDC2	54.922	-0.747928	1.19174	0.0144165	0.12758
TRMT6	125.221	0.661193	0.429587	0.0144697	0.127649
ICMT	2586.18	0.370104	0.172472	0.0144706	0.127649
MIEF2	122.935	-0.656424	0.425431	0.0144779	0.127649
SAFB	257.877	0.521792	0.281349	0.0145065	0.12783
AOC2	4.17584	0.0926815	0.362811	0.0145263	0.127932
METAP1	239.22	0.534241	0.291398	0.0145359	0.127946
H2AFX	203.022	0.687438	0.468598	0.0145553	0.127972
RAB22A	355.02	-0.546911	0.304785	0.0145474	0.127972
C1orf131	64.7281	0.783712	0.668075	0.0145682	0.128014
PDP1	471.753	-0.473528	0.243257	0.0146008	0.128227
MPC2	465.634	-0.485605	0.2538	0.0146087	0.128227
TRA-TGC4-1	307.79	-0.710156	0.519054	0.0146483	0.128502
FBXW11	611.873	-0.439383	0.21852	0.0146659	0.128585
PCBD1	146.577	0.643819	0.408076	0.0146764	0.128605
ARPC5L	248.496	0.547941	0.304861	0.0147	0.12874
RHOD	56.9984	-0.756221	0.611269	0.0147175	0.128821
PRDX6	8224.46	-0.520487	0.285322	0.0147599	0.129049
NCAM1	197.513	-0.57855	0.337127	0.0147536	0.129049
THY1	4193.56	0.428861	0.215095	0.0147987	0.129315
SNORA63B	103.502	0.694183	0.483538	0.014849	0.129683
TRV-AAC2-1	896.915	-0.319089	0.572753	0.014883	0.129907
SYDE2	184.057	-0.598563	0.360357	0.0149332	0.130274
XXYLT1	416.734	0.531725	0.292545	0.0149585	0.130277
PARD6B	19.6243	0.436839	0.809192	0.014944	0.130277
LOC105369957	106.155	-0.646928	0.418252	0.0149583	0.130277
LOC105378077	4.44704	0.0878852	0.361041	0.0149811	0.130401
ARHGAP5	1867.85	-0.436348	0.217838	0.0150429	0.130867
GIN1	53.9601	-0.783502	0.753404	0.0150691	0.131022
SLMAP	477.264	-0.451547	0.228512	0.0150931	0.131158
SUGT1	385.609	0.526868	0.28901	0.0151142	0.131187
LOC107984875	4.23096	0.0904572	0.361961	0.0151298	0.131187
SNAP23	374.309	-0.513106	0.277929	0.0151227	0.131187
ZNF226	127.093	-0.661123	0.442639	0.0151172	0.131187
SNHG11	34.2154	-0.787977	0.935895	0.015196	0.131687
LAMTOR3	189.24	-0.601731	0.365354	0.0152105	0.13174
TRL-TAA4-1	59.2324	0.436665	0.811948	0.0152253	0.131796
LIN54	278.698	-0.526515	0.290445	0.015257	0.131997
PHC3	447.511	-0.535714	0.299271	0.0153047	0.132337
AKAP8	225.059	0.562694	0.323842	0.0153859	0.132966
LOC107986776	5.27952	-0.0718075	0.35585	0.0154042	0.133051
KATNAL1	680.691	-0.48531	0.256149	0.0154128	0.133052
SLC4A11	24.5072	0.405324	0.732262	0.0154379	0.133196
TRMT9B	199.999	0.58737	0.35025	0.0154509	0.133234
JPX	65.4336	-0.715474	0.537653	0.015474	0.13336
GSTM3	916.718	0.495368	0.263235	0.0154832	0.133366
ZNF146	592.528	0.458207	0.234155	0.0155385	0.133769
KDM3A	580.407	0.526564	0.29107	0.0155916	0.134091
CACYBP	478.971	0.520171	0.285264	0.015593	0.134091
RARRES1	63.5521	0.769162	0.662739	0.0156152	0.134151
BCYRN1	7.95683	0.189272	0.420095	0.015617	0.134151
FIBIN	46.0547	-0.762467	1.01693	0.0156273	0.134166
C8orf34	47.3127	-0.776882	0.803092	0.0156544	0.134325
FAM32A	666.487	-0.476476	0.250202	0.0157068	0.134701
PGM2	409.267	0.590547	0.355814	0.0157795	0.135176
CFL2	615.024	-0.629744	0.407006	0.0157724	0.135176
BLOC1S3	23.3656	-0.659646	1.23026	0.015803	0.135304
PDIA6	5699.09	0.363229	0.171599	0.0158225	0.135323
ZNF793-AS1	5.06649	-0.0733352	0.356291	0.0158212	0.135323
MAN2A1	2012.46	0.44739	0.228212	0.01589	0.135636
CCNDBP1	391.039	-0.46409	0.241424	0.0158989	0.135636
BCAR3	296.835	-0.566847	0.333642	0.0159023	0.135636
IDS	222.779	-0.614876	0.388825	0.0158952	0.135636
ZNF606	67.5757	-0.687168	0.493841	0.0158947	0.135636
CPSF6	392.843	0.518972	0.286838	0.0159496	0.135966
CPSF1	351.613	0.52391	0.290763	0.015996	0.136213
CCT4	1605.64	0.472496	0.247115	0.0159959	0.136213
2022-09-10	1446.47	-0.392225	0.190479	0.0160323	0.136427
CNN1	832.305	-0.496204	0.268281	0.0160385	0.136427
RBMX	1253.28	0.417272	0.206945	0.0160502	0.136453
LOC107987150	41.6207	0.741405	1.02933	0.0161142	0.136706
LAPTM4B	524.874	0.522834	0.290706	0.0161323	0.136706
CCT7P1	4.28398	0.0873886	0.36082	0.0161293	0.136706
GBP3	345.267	-0.607333	0.381077	0.0160937	0.136706
TRE-TTC2-2	419.313	-0.708683	0.557196	0.0161101	0.136706
SNORD113-7	56.6169	-0.746523	0.662165	0.0161221	0.136706
STX12	663.316	-0.477987	0.253287	0.0161413	0.136709
JUNB	502.602	0.546138	0.313695	0.0161897	0.137045
MCOLN2	23.2139	0.642976	1.19886	0.0162233	0.137255
CHN1	97.5247	0.667342	0.46548	0.0162898	0.137743
TRIM21	154.191	-0.662262	0.461611	0.0163319	0.138025
LRP12	492.434	0.566828	0.33572	0.0163512	0.138067
LOC100288798	9.24656	-0.195652	0.425066	0.0163633	0.138067
VSIR	445.557	-0.582024	0.354706	0.0163606	0.138067
NOP58	521.942	0.53247	0.300908	0.0163932	0.138186
TRAPPC3L	26.9169	0.529733	0.997849	0.0163949	0.138186
RUSC1	144.215	0.69331	0.513445	0.0164189	0.138239
RNF19A	490.626	-0.482927	0.258651	0.0164144	0.138239
SPOCD1	175.727	-0.588658	0.361423	0.0164372	0.138245
TRT-CGT4-1	87.3493	-0.674928	0.486111	0.0164329	0.138245
VIPAS39	209.642	-0.591441	0.36582	0.0164584	0.138349
ALG5	172.639	0.672846	0.477893	0.0164699	0.138372
LIMD2	41.4098	0.743856	1.07689	0.0164855	0.138429
CS	313.022	0.546556	0.315936	0.0165038	0.138508
EBP	192.308	0.651985	0.445139	0.0165426	0.138759
LOC100130027	10.4412	0.148031	0.389768	0.0165656	0.138878
LMCD1-AS1	4.95401	-0.0727042	0.35609	0.016575	0.138883
XYLT2	384.234	0.550072	0.319589	0.0165859	0.1389
SHMT1	47.2334	0.755426	0.91137	0.016596	0.138911
ZDHHC18	186.933	0.549768	0.319277	0.0166172	0.139006
CPA4	70.4778	-0.706668	0.555771	0.0166251	0.139006
NES	1364.08	0.478611	0.255344	0.0166785	0.139378
ELOVL5	648.599	0.621827	0.406812	0.0167177	0.13958
RAB21	416.433	-0.512329	0.285561	0.0167204	0.13958
SNORD3B-2	6793.49	-0.378313	0.670686	0.0167306	0.13959
BYSL	207.318	0.595963	0.372305	0.0167749	0.139886
PDP2	67.5829	0.734914	0.642952	0.0168446	0.140392
SURF4	3952.67	0.45473	0.236849	0.0168892	0.140615
MALAT1	38373.4	-0.514496	0.2907	0.0168822	0.140615
CD274	110.489	0.74823	0.73547	0.0169101	0.14064
GOLGA8A	202.439	0.564664	0.337716	0.016909	0.14064
NOC3L	308.298	0.56363	0.335939	0.0169369	0.140714
S100A13	877.854	-0.413188	0.207287	0.0169353	0.140714
NIPAL1	78.383	0.673985	1.10059	0.0170551	0.141545
C1orf52	220.286	-0.503731	0.279488	0.0170503	0.141545
SLC6A8	65.6408	0.712457	0.581878	0.0171048	0.141883
CDK19	222.268	-0.555781	0.330666	0.0171174	0.141912
PLK2	440.297	0.591697	0.370052	0.0171408	0.141957
RN7SKP269	14.8141	-0.321379	0.571711	0.0171399	0.141957
CHML	297.829	0.57053	0.345451	0.0171828	0.142229
LINC00641	77.0769	0.72358	0.613807	0.0171945	0.142251
AXIN2	44.0638	0.659774	1.09863	0.0172381	0.142462
RPL13AP24	24.4328	0.267045	0.497257	0.0172293	0.142462
LYPD6	93.0858	0.689603	0.521141	0.0172524	0.142463
KCNJ3	31.6903	-0.518314	0.956628	0.0172564	0.142463
MAP3K2	668.604	-0.457239	0.24162	0.0172828	0.142606
SLC52A2	526.403	0.495675	0.272523	0.0174007	0.143503
NCS1	530.331	0.467369	0.24881	0.0174237	0.143542
IFIT1	89.2828	-0.728357	0.844634	0.0174207	0.143542
LOC729086	75.8935	0.673629	0.497214	0.0174852	0.143675
TENT5B	8.30718	-0.184996	0.415974	0.0174856	0.143675
ABI1	423.328	-0.486878	0.266641	0.0174578	0.143675
PPP1R15A	316.863	-0.49125	0.270579	0.017473	0.143675
ARNT	211.334	-0.618407	0.412106	0.0174709	0.143675
SLC25A19	150.336	0.606294	0.39323	0.0175298	0.143963
ZNF43	102.761	0.707342	0.588665	0.017548	0.144037
RNF227	84.9791	0.678639	0.515545	0.0175836	0.144109
LOC107986010	8.88376	-0.143697	0.387673	0.0175844	0.144109
RBM24	54.789	-0.713653	0.621054	0.0175811	0.144109
TGFBR2	1469.4	-0.552406	0.328335	0.0175965	0.144134
JAG1	75.1342	0.68731	0.530835	0.017618	0.144234
ACAN	6.18755	-0.0946274	0.36341	0.0176526	0.144367
MORF4L2	3454.58	-0.433358	0.224098	0.0176448	0.144367
VASH1	67.6118	0.686958	0.536057	0.0176631	0.144377
SMC1A	265.891	0.543684	0.320226	0.0176938	0.144553
PIGU	49.6915	0.735545	0.736842	0.0177157	0.144656
TRUB1	232.627	-0.557315	0.336728	0.0177437	0.14481
SNORD102	75.9305	-0.712252	0.633624	0.0177729	0.144973
CIT	151.836	-0.598157	0.386433	0.017825	0.145322
TGFBI	3414.56	0.401323	0.200878	0.0178423	0.145388
SND1	1978.77	0.436665	0.227299	0.0178637	0.145487
CENPB	757.524	0.421066	0.214936	0.017888	0.145609
DNAJC1	415.289	0.499595	0.279202	0.0179001	0.145632
GPR21	37.9494	-0.673873	1.00914	0.0179407	0.145886
DTL	285.876	0.561689	0.340796	0.0179553	0.14593
SFI1	171.528	0.580225	0.363004	0.0180442	0.146577
LRRC2	79.4252	-0.71211	0.856108	0.0181389	0.147269
C6orf141	32.9939	0.647161	1.04067	0.0182221	0.147716
IDI1	375.216	0.535366	0.314997	0.01822	0.147716
MTAP	433.305	0.526245	0.305301	0.0182117	0.147716
PRKCI	493.961	-0.452282	0.240837	0.018253	0.14789
OLFML2A	152.658	0.674373	0.974359	0.0183206	0.148361
MCM10	175.454	0.640085	0.450841	0.0183501	0.148523
PARP14	808.523	0.477375	0.260411	0.018404	0.148882
B4GALNT4	93.7628	0.667508	0.505344	0.0184438	0.149019
RPL14	1207.15	0.380168	0.188076	0.0184588	0.149019
LOC283140	11.4185	-0.165992	0.401802	0.0184543	0.149019
HEXIM2	32.0117	-0.599772	1.02329	0.0184305	0.149019
GAL	42.9454	0.649637	0.992962	0.0184763	0.149083
LOC105379280	54.1921	0.703187	0.627106	0.0185286	0.149301
HIST2H2BE	287.597	0.51509	0.296376	0.0185714	0.149301
DOCK10	805.463	0.486073	0.269931	0.0185643	0.149301
EEF1A1	56391.8	-0.404659	0.202193	0.0185759	0.149301
STRN	267.814	-0.4789	0.264267	0.0185731	0.149301
BDH2	373.668	-0.557061	0.342923	0.0185449	0.149301
SEMA6D	135.899	-0.625996	0.439273	0.0185304	0.149301
LOC102723409	79.3197	-0.676189	0.534932	0.0185793	0.149301
JPT2	550.404	0.568239	0.357616	0.0186353	0.149673
GTF2E1	141.366	-0.55411	0.340192	0.0186449	0.149674
CHRD	7.80133	0.173742	0.407232	0.0186818	0.149894
TMEM127	326.148	-0.519864	0.304147	0.0187226	0.150145
LOC105376126	19.84	-0.373516	0.652309	0.0187695	0.150367
LY6K	141.954	-0.672739	0.53935	0.01876	0.150367
POLE	230.163	0.682187	0.561002	0.018838	0.150761
CYBC1	307.943	0.509237	0.292871	0.0188353	0.150761
NIP7	155.535	0.629273	0.440842	0.0188616	0.150858
EML4	493.904	0.439768	0.231738	0.0188693	0.150858
KCTD18	159.194	-0.576504	0.3705	0.0188874	0.150926
PCID2	588.774	-0.478679	0.264968	0.0189011	0.150959
LINC00938	54.9108	-0.696539	0.640381	0.0189887	0.151581
C2orf74	123.525	-0.605976	0.41201	0.0190022	0.151612
SNORD114-20	517.417	-0.43746	0.231583	0.0190144	0.151632
TUBB2A	294.471	0.543354	0.328784	0.0190378	0.151741
DHRS13	47.5215	0.577612	1.02048	0.0191147	0.152176
LDHA	3443.55	0.536299	0.320058	0.0191213	0.152176
AAK1	372.284	-0.501317	0.287154	0.019106	0.152176
MDM2	1163.59	-0.416538	0.215951	0.0191357	0.152213
TSEN54	122.64	0.606566	0.408735	0.019201	0.152654
NCOA4	1766.74	-0.386049	0.19446	0.0192358	0.152854
STAT3	1041.81	0.421788	0.219584	0.0192727	0.153022
CRPPA	46.3591	-0.701464	0.696254	0.0192765	0.153022
ITGAV	6174.38	0.40677	0.20866	0.0192912	0.153062
TUBB2B	203.653	0.540521	0.32709	0.0193567	0.153504
GTF2IRD1	85.5018	-0.682242	0.589719	0.0193877	0.153672
LOC646762	22.6421	0.35375	0.615349	0.0194098	0.153753
S100A4	2272.88	-0.487296	0.276647	0.0194176	0.153753
PSME3	150.574	0.632062	0.457507	0.0194346	0.15381
P4HB	6142.25	0.407253	0.209227	0.0194489	0.153846
XIAP	408.525	-0.513095	0.301692	0.0194664	0.153907
PEX11B	146.213	-0.566175	0.360541	0.0194945	0.154052
RAD9A	69.3761	0.701792	0.645779	0.0195546	0.154449
ATF5	34.1817	0.648167	0.93858	0.0195729	0.154516
RAB15	105.272	0.597571	0.400734	0.0196033	0.154587
SCN11A	5.15988	0.0721401	0.355809	0.0196114	0.154587
RIOK3	317.726	-0.484046	0.272981	0.0195996	0.154587
OSBPL6	199.118	0.523047	0.311084	0.0196871	0.155007
KLHL30	4.7211	-0.069755	0.355174	0.0196945	0.155007
TOX4	489.05	-0.436947	0.233116	0.0196879	0.155007
TECR	123.686	0.625128	0.44836	0.0197717	0.155538
DSN1	288.442	0.46381	0.254998	0.0197944	0.155586
IRF9	153.095	-0.673969	0.583067	0.0197976	0.155586
MIPEP	85.0183	0.660807	0.525422	0.0198342	0.155795
KMT2E-AS1	52.6039	-0.687953	0.66289	0.0198688	0.155989
[truncated: 16,595 more rows]
