# Supplementary material for: Genomic insights into host and parasite interactions during intracellular infection by Toxoplasma gondii
Source: PLoS One. 2022 Sep 30;17(9):e0275226. doi: 10.1371/journal.pone.0275226 (PMC9524707; doi:10.1371/journal.pone.0275226)
Supplement: S2 Table — (XLSX) [file pone.0275226.s009.xlsx]

## Sheet: Host cell GO term enrichment 
ID	Description	setSize	enrichmentScore	NES	pvalue	p.adjust	qvalues	rank	leading_edge	core_enrichment
GO:0006260	DNA replication	260	0.653934	2.11093	1e-10	1.78e-07	1.48e-07	2427	tags=41%, list=15%, signal=35%	SLFN11/FAM111B/RBBP8/MCM2/MCM3/CCNE1/CCNE2/MCM4/POLA1/NAP1L1/DDX21/ORC1/RECQL4/TIPIN/MCM7/DDX11/GLI1/WDHD1/MCMBP/NASP/POLE2/FEN1/BAZ1A/CENPX/PRIM1/CDC7/CLSPN/CDT1/DONSON/USP37/SUPT16H/TONSL/CDC6/MCM5/SSRP1/RBBP4/BLM/PCLAF/POLD2/TOP3A/POLA2/DHX9/POLD3/TIMELESS/NT5M/CHAF1B/RFC2/BRCA1/TOPBP1/GRWD1/TOP1MT/RMI1/SET/MCM9/ATG7/MCM6/CACYBP/NOC3L/DTL/MCM10/POLE/RAD9A/EGFR/ORC6/LIG3/TWNK/RPA2/ALYREF/PDS5A/…
GO:0022613	ribonucleoprotein complex biogenesis	438	0.602679	2.01408	1e-10	1.78e-07	1.48e-07	3516	tags=46%, list=22%, signal=37%	NOLC1/RPP25/NOP56/DKC1/TSR1/HSP90AB1/PRKDC/DDX21/EIF3B/PSIP1/PDCD11/FBL/MYBBP1A/DHX30/RRP1B/MDN1/PRPF19/NOP2/URB2/GEMIN4/RRP7BP/UTP20/HSP90AA1/GEMIN5/DDX56/MRTO4/NOP16/SRSF10/RUVBL1/RAN/EIF4A3/SRPK1/PA2G4/CHD7/GNL3L/WDR36/HEATR1/NLE1/KRI1/RRP1/DHX9/EIF3A/SNRPD1/NOC2L/NCBP1/UTP15/TBL3/GNL2/EXOSC5/WDR3/SRSF6/DHX37/BRIX1/RBFA/RPF2/PES1/PRMT7/RSL1D1/DCAF13/NPM1/NHP2/AGO2/LAS1L/SNRPD3/CPSF6/RBMX/NOP58…
GO:0042254	ribosome biogenesis	297	0.623666	2.03087	1e-10	1.78e-07	1.48e-07	3215	tags=47%, list=20%, signal=38%	NOLC1/RPP25/NOP56/DKC1/TSR1/PRKDC/DDX21/PDCD11/FBL/MYBBP1A/DHX30/RRP1B/MDN1/NOP2/URB2/GEMIN4/RRP7BP/UTP20/DDX56/MRTO4/NOP16/RAN/EIF4A3/PA2G4/CHD7/GNL3L/WDR36/HEATR1/NLE1/KRI1/RRP1/NOC2L/UTP15/TBL3/GNL2/EXOSC5/WDR3/DHX37/BRIX1/RBFA/RPF2/PES1/RSL1D1/DCAF13/NPM1/NHP2/LAS1L/NOP58/BYSL/RPL14/NIP7/UTP6/DDX18/EXOSC4/C1QBP/ABCE1/UTP4/NOP14/SART1/RCL1/TEX10/WDR43/GTPBP4/UTP14A/EXOSC2/MRM2/EMG1/BOP1/HEATR3…
GO:0034470	ncRNA processing	371	0.584886	1.94284	1.72e-10	2.31e-07	1.92e-07	3215	tags=42%, list=20%, signal=34%	NOLC1/TOE1/RPP25/NOP56/DKC1/TSR1/PRKDC/TARBP1/DDX21/PDCD11/FBL/RRP1B/HNRNPA2B1/MDN1/NOP2/GEMIN4/TRMT1/RRP7BP/UTP20/DDX56/PUS7/MRTO4/EIF4A3/PA2G4/CHD7/WDR36/HEATR1/KRI1/RRP1/UTP15/TBL3/EXOSC5/WDR3/DHX37/RBFA/RPF2/TRMU/PES1/RSL1D1/DCAF13/NHP2/AGO2/LAS1L/LAGE3/WDR4/TRMT6/TRMT9B/CPSF1/NOP58/BYSL/RPL14/TSEN54/STAT3/UTP6/DDX18/EXOSC4/INTS11/UTP4/NOP14/SART1/RCL1/SRRT/TEX10/WDR43/GTPBP4/UTP14A/EXOSC2/MR…
GO:0044283	small molecule biosynthetic process	485	0.546231	1.83531	5.47e-10	5.11e-07	4.25e-07	1753	tags=26%, list=11%, signal=24%	INSIG1/CYP7B1/SEPHS1/ATF3/FADS1/PNP/SCD/TM7SF2/FADS2/MTHFD1/SLC39A14/SQLE/CHST15/CYP27B1/PLOD2/PLA2G4A/SPHK1/FASN/KPNB1/ENO1/GMPS/STAR/HMGCS1/ENPP1/CYP51A1/FABP5/DHCR24/ACAT2/TPI1/DCTPP1/CAD/NUDT5/CH25H/UCK2/PHGDH/ACOT7/GPT2/PGAM1/HMGCR/GCH1/DGAT2/ERLIN1/RAN/HPRT1/GPI/PGP/ACLY/ILVBL/ABHD2/ENO2/PGK1/CNP/MSMO1/IMPA2/NFYA/VCP/PGD/NANP/HACD3/BMP6/KAT2A/NT5M/SLC37A4/MVD/BCAT2/BRCA1/PTGES/IMPDH2/NSDHL/…
GO:0008203	cholesterol metabolic process	103	0.753016	2.22879	5.85e-10	5.11e-07	4.25e-07	1775	tags=39%, list=11%, signal=35%	INSIG1/CYP7B1/SCD/TM7SF2/PCSK9/SQLE/FASN/KPNB1/STAR/HMGCS1/NPC1/SCARB1/CYP51A1/DHCR24/ACAT2/CH25H/LDLR/HMGCR/DGAT2/ERLIN1/RAN/CLN6/ACLY/MSMO1/NFYA/MVD/NSDHL/DHCR7/APOL1/FDPS/EBP/IDI1/ELOVL6/NFE2L1/INSIG2/SREBF1/LBR/LIMA1/VLDLR/TSKU
GO:1902652	secondary alcohol metabolic process	110	0.737419	2.18244	1.96e-08	8.05e-06	6.7e-06	1775	tags=37%, list=11%, signal=33%	INSIG1/CYP7B1/SCD/TM7SF2/PCSK9/SQLE/CYP27B1/FASN/KPNB1/STAR/HMGCS1/NPC1/SCARB1/CYP51A1/DHCR24/ACAT2/CH25H/LDLR/HMGCR/DGAT2/ERLIN1/RAN/CLN6/ACLY/MSMO1/NFYA/MVD/NSDHL/DHCR7/APOL1/FDPS/EBP/IDI1/ELOVL6/NFE2L1/INSIG2/SREBF1/LBR/LIMA1/VLDLR/TSKU
GO:0005975	carbohydrate metabolic process	450	0.508637	1.70289	1.93e-07	7.39e-05	6.15e-05	1846	tags=24%, list=12%, signal=21%	C1QTNF1/HAS3/ATF3/SLC5A3/PFKP/SLC2A3/GK/HAS2/PFKFB3/SLC39A14/CHST15/CHST10/PLA2G4A/ENO1/NUP188/GPD2/ENPP1/FABP5/PMAIP1/TPI1/B4GALT5/NUDT5/SLC2A1/KHK/SLC2A6/GLA/PGAM1/NAGA/DGAT2/GPI/NUP205/PGP/ENOSF1/LDHB/NUP160/PFKFB4/ENO2/PGK1/GIT1/EDEM1/IMPA2/PGD/HEXD/SORBS1/NANP/MAN2A2/MLEC/NUP58/PASK/PFKL/CHST11/KAT2A/ST3GAL2/SLC37A4/POMK/FOXK1/PDK1/CHST6/NUP62/PGM1/WDR5/HK2/SLC25A1/SLC25A13/IGF1/RUBCNL/UGDH/…
GO:0046165	alcohol biosynthetic process	116	0.690125	2.06736	6.76e-07	0.00024105	0.00020045	1432	tags=33%, list=9%, signal=30%	INSIG1/SCD/TM7SF2/SQLE/CYP27B1/SPHK1/FASN/KPNB1/HMGCS1/CYP51A1/DHCR24/ACAT2/HMGCR/GCH1/ERLIN1/RAN/PGP/ACLY/MSMO1/IMPA2/NFYA/BMP6/MVD/NSDHL/DHCR7/FDPS/PCBD1/EBP/IDI1/HRH1/PDXP/ELOVL6/NFKB1/PCK2/AGK/ACER2/INSIG2/SREBF1
GO:0060249	anatomical structure homeostasis	310	0.531477	1.74086	1.71e-06	0.00049829	0.00041436	2032	tags=29%, list=13%, signal=26%	SLC39A8/DMD/CLDN5/DKC1/CCNE1/SLC1A1/CCNE2/TFRC/GNL3/RAC3/HNRNPU/HSP90AB1/PRKDC/POLA1/TELO2/TNFAIP3/RECQL4/HOMER1/PARP1/ITGB3/XRCC3/POLE2/IQCB1/FEN1/HNRNPA2B1/PRIM1/TYRO3/SLC2A1/CDH3/HSP90AA1/SPP1/LPCAT1/PINX1/MYC/MFSD2A/LARGE1/GNL3L/BLM/POLD2/VEGFA/CCT6A/POLA2/RCN3/POLD3/CCT2/CLDN1/RFC2/BCL2/CCT3/USP45/DCLRE1B/CCT7/TJP2/NHP2/CCT4/NCS1/POLE/EGFR/TCIRG1/RPA2/HOMER2/SLC12A2/HNRNPD/PFKM/RPA1/RIF1/IL6…
GO:0006695	cholesterol biosynthetic process	56	0.792323	2.1757	1.77e-06	0.00049829	0.00041436	1606	tags=46%, list=10%, signal=42%	INSIG1/SCD/TM7SF2/SQLE/FASN/KPNB1/HMGCS1/CYP51A1/DHCR24/ACAT2/HMGCR/ERLIN1/RAN/ACLY/MSMO1/NFYA/MVD/NSDHL/DHCR7/FDPS/EBP/IDI1/ELOVL6/INSIG2/SREBF1/LBR
GO:0006403	RNA localization	206	0.588931	1.87236	2.38e-06	0.00060755	0.00050521	2946	tags=43%, list=19%, signal=35%	SLBP/DKC1/HNRNPU/XPO5/SRSF2/FBL/NUP188/HNRNPA2B1/LRPPRC/AHCTF1/RUVBL1/RAN/NUP205/EIF4A3/EIF5A/NUP160/NUP58/CCT6A/DHX9/CCT2/NXT1/KHSRP/NCBP1/CCT3/SRSF6/NUP62/SRSF7/THOC5/RNPS1/CCT7/MEX3D/SFPQ/NPM1/NHP2/CPSF6/CCT4/CPSF1/NOP58/NUP85/ABCE1/ALYREF/EXOSC2/DDX39A/MCM3AP/TPR/PARN/TCP1/RRS1/SRSF4/SEH1L/CCT5/EIF5AL1/NUP35/POLDIP3/THOC1/NUP155/RUVBL2/U2AF2/EXOSC10/NUP153/SMG1/KHDRBS1/HNRNPA1/SRRM1/HHEX/UPF1…
GO:0055086	nucleobase-containing small molecule metabolic process	463	0.490678	1.64607	2.6e-06	0.00063356	0.00052685	2426	tags=29%, list=15%, signal=25%	GFPT2/PRPS2/PNP/SCD/PAICS/PFKP/PPAT/MTHFD1/ADCY3/FLAD1/NAMPT/PFKFB3/FASN/ENO1/PARP1/GMPS/GUCY1A1/NUP188/HMGCS1/ENPP1/EXTL2/TPI1/DCTPP1/CAD/NUDT5/UCK2/AK4/PEMT/ACOT7/SLC2A6/PGAM1/HMGCR/DGAT2/NOS2/RAN/HPRT1/GPI/NUP205/ACLY/NUP160/PFKFB4/ENO2/PGK1/CNP/GIT1/GART/VCP/ADCY8/NUP58/GMDS/PFKL/CTPS1/NT5M/MVD/IMPDH2/FOXK1/PDE4D/PFAS/MBD4/PDK1/NUP62/PGM1/HK2/NNMT/SLC25A1/ATP5MC1/SLC25A13/TJP2/IGF1/UGDH/SHMT1…
GO:0010256	endomembrane system organization	387	-0.402693	-1.59297	3.86e-06	0.00089751	0.00074634	2219	tags=23%, list=14%, signal=20%	RAB1A/RAB33B/CDC42/SH3GL2/SEC31A/SYNJ1/SNF8/ABCD1/DCTN1/CHMP4C/CHMP6/PDCD10/CHMP4A/ARFGEF1/COG4/LRRK2/DMKN/KIFC3/OPTN/CHMP2B/BCAS3/STAM2/EXOC8/LYSMD3/TSG101/VPS37A/ESYT2/CHMP5/DNAJC13/ARL1/USP8/STX17/ARFGEF2/GCC2/EMC4/NEK9/GSN/CSNK1A1/TANGO2/GOLGB1/POLR2M/EHD2/FER1L4/PDCD6IP/VCPIP1/VPS4B/CAVIN2/ATP8B2/MYO18A/LNPK/SNX9/MYOF/TMEM127/BLOC1S3/RAB22A/LYST/FAT4/GOLPH3L/TMCC1/SH3TC2/EPB41L3/RAB18/CHMP2A…
GO:0032200	telomere organization	137	0.635675	1.94455	5.06e-06	0.00108323	0.00090077	2550	tags=45%, list=16%, signal=38%	DKC1/CCNE1/CCNE2/GNL3/HNRNPU/HSP90AB1/PRKDC/POLA1/TELO2/RECQL4/PARP1/XRCC3/POLE2/FEN1/HNRNPA2B1/PRIM1/HSP90AA1/PINX1/MYC/GNL3L/BLM/POLD2/CCT6A/POLA2/POLD3/CCT2/RFC2/CCT3/DCLRE1B/CCT7/NHP2/CCT4/POLE/RPA2/HNRNPD/RPA1/RIF1/PARN/TCP1/CCT5/EXO1/HNRNPC/PTGES3/PCNA/EXOSC10/RFC4/SMG1/POLE3/HNRNPA1/RAD51D/POLD1/UPF1/TERC/CCT8/ATR/MRE11/RFC5/DOT1L/FBXO4/XRCC5/WRN
GO:0000723	telomere maintenance	136	0.634747	1.93995	6.16e-06	0.00124353	0.00103407	2550	tags=44%, list=16%, signal=37%	DKC1/CCNE1/CCNE2/GNL3/HNRNPU/HSP90AB1/PRKDC/POLA1/TELO2/RECQL4/PARP1/XRCC3/POLE2/FEN1/HNRNPA2B1/PRIM1/HSP90AA1/PINX1/MYC/GNL3L/BLM/POLD2/CCT6A/POLA2/POLD3/CCT2/RFC2/CCT3/DCLRE1B/CCT7/NHP2/CCT4/POLE/RPA2/HNRNPD/RPA1/RIF1/PARN/TCP1/CCT5/EXO1/HNRNPC/PTGES3/PCNA/EXOSC10/RFC4/SMG1/POLE3/HNRNPA1/RAD51D/POLD1/UPF1/TERC/CCT8/ATR/MRE11/RFC5/FBXO4/XRCC5/WRN
GO:0046649	lymphocyte activation	404	0.504597	1.6792	7.14e-06	0.001274	0.00105941	1833	tags=23%, list=12%, signal=21%	ULBP1/CCL2/DLL4/GPR183/IL27RA/CD83/CTSL/MSH6/HSPD1/MYB/VCAM1/PNP/CD320/MSH2/FGL2/EZH2/TFRC/PRKDC/TNFAIP3/HSPH1/RELB/CD47/XCL1/SFRP1/FANCA/TYRO3/ARG2/BTN2A2/MAP3K8/IL18R1/HELLS/HPRT1/LOXL3/SDC4/CGAS/CHD7/ICAM1/ATP11C/TCF3/INHBA/CTPS1/VNN1/KAT2A/IL11/BCL2/RNF168/NFKBIZ/ST3GAL1/SOX13/IGF1/TCF7/TXLNA/THY1/CD274/GAL/DOCK10/STAT3/LEF1/NCAPH2/HES1/PTGER4/TAC1/TNFRSF1B/TMEM131L/MIR17HG/TCIRG1/CBFB/AP3D1/…
GO:0019221	cytokine-mediated signaling pathway	495	0.481341	1.61931	7.82e-06	0.0013075	0.00108727	1801	tags=22%, list=11%, signal=20%	IL13RA2/CCL2/BIRC3/CCL26/CISH/IL27RA/CCL11/TRAF1/CCL7/VCAM1/PIM1/HNRNPF/MAP3K14/LRP8/IL17RB/HSP90AB1/TNFSF15/SPHK1/TNFAIP3/IL1R1/OAS3/STAT5A/PLP2/SERPINB2/HNRNPA2B1/XCL1/SOCS2/MMP9/HSP90AA1/TYK2/MAP3K8/IL18R1/SOD2/IFI30/NOS2/SLIT2/HSPA8/NFKBIA/CNOT9/TNFRSF8/LIFR/TRAF3/OTUD4/ROBO1/MYC/UBB/ICAM1/TIMP1/OSMR/SNRPA1/CXCL6/HSPA9/VEGFA/HGF/IL11/CCL1/BCL2/FSCN1/MT2A/IL17RA/LMNB1/IFNGR2/GPR75/IRF3/SOCS3/T…
GO:0002443	leukocyte mediated immunity	485	0.480437	1.61424	1.18e-05	0.00184448	0.0015338	2179	tags=21%, list=14%, signal=19%	ULBP1/IL13RA2/IL27RA/MSH6/HSPD1/EMP2/PNP/TNFAIP6/RNF19B/SLC2A3/MSH2/FGL2/TFRC/SNAP25/HSP90AB1/DDX21/KPNB1/IL1R1/CD47/FABP5/XCL1/MMP9/C5/ATAD3B/GLA/PGAM1/HSP90AA1/FOXF1/IL18R1/NOS2/HSPA8/PGRMC1/HPRT1/GPI/LPCAT1/ACLY/PA2G4/ATP8B4/ANPEP/ICAM1/CXCL6/VCP/ADGRE2/CRACR2A/MLEC/CCT2/PFKL/VNN1/MME/RNF168/CYBA/IMPDH2/PLAU/PGM1/ATG7/PYGL/TMEM179B/PGM2/SURF4/JAG1/ITGAV/DSN1/CANT1/IMPDH1/C1QBP/NFKB1/TNFRSF1B/T…
GO:0006892	post-Golgi vesicle-mediated transport	93	-0.562575	-1.9075	1.21e-05	0.00184448	0.0015338	3099	tags=41%, list=20%, signal=33%	VAMP5/RBSN/VAMP2/CCDC91/KIF16B/MYO5A/PREPL/SORT1/VPS54/RAB14/VTI1B/EXOC5/MACF1/COMMD1/OPTN/EXOC8/MYO1B/KLHL20/VPS13C/ARFGEF2/BBS2/MON2/VAMP3/EXOC1/EXOC2/EXOC4/SNAP23/GOLPH3L/VAMP7/EXOC6B/SCFD1/GOPC/WIPI1/EHD3/DOP1A/KIF13A/GOLGA4/CNST
GO:0002694	regulation of leukocyte activation	300	0.518688	1.69062	1.37e-05	0.00197706	0.00164405	1574	tags=22%, list=10%, signal=20%	IL13RA2/CCL2/GPR183/IL27RA/CD83/HSPD1/MYB/VCAM1/PNP/CD320/MSH2/FGL2/TFRC/PRKDC/PLA2G4A/SPHK1/TNFAIP3/HSPH1/CD47/XCL1/SFRP1/FANCA/TYRO3/ARG2/LDLR/FOXF1/BTN2A2/MAP3K8/CD200/LOXL3/MFHAS1/SDC4/CGAS/ATP11C/ADGRE2/INHBA/VNN1/KAT2A/BCL2/NFKBIZ/SOX13/IGF1/TCF7/THY1/CD274/GAL/LEF1/HES1/TAC1/TNFRSF1B/TMEM131L/MIR17HG/CBFB/AP3D1/IL4R/IL6ST/SART1/STXBP1/SLC7A1/MAD2L2/RIF1/IL6/TICAM1/SOX11/PLA2G3
GO:0002250	adaptive immune response	197	0.577929	1.83306	1.42e-05	0.00199508	0.00165904	1778	tags=27%, list=11%, signal=24%	IL13RA2/GPR183/IL27RA/CTSL/NFKB2/MSH6/HSPD1/EMP2/RNF19B/MSH2/TFRC/PLA2G4A/TNFAIP3/IL1R1/BACH2/RELB/XCL1/C5/ARG2/IL18R1/HPRT1/LOXL3/ICAM1/CRACR2A/RNF168/IL17RA/NFKBIZ/ORAI1/MCOLN2/CD274/JAG1/STAT3/LEF1/C1QBP/TNFRSF1B/TCIRG1/OTUB1/IL4R/IL6ST/TRAF2/MAD2L2/RIF1/IL6/JAM3/UNG/TMEM98/FZD5/CSK/EXO1/FYN/PRKCD/THOC1/BCL3
GO:0051052	regulation of DNA metabolic process	287	0.521816	1.69648	1.48e-05	0.00203157	0.00168938	3001	tags=36%, list=19%, signal=30%	IL27RA/MSH6/TRIM28/DKC1/MSH2/TFRC/GNL3/HNRNPU/HSP90AB1/PRKDC/PARP1/DDX11/HNRNPA2B1/CERS1/CDT1/STOX1/HSP90AA1/SPIRE2/PINX1/CGAS/OTUD4/MYC/TMEM161A/GNL3L/FUS/BLM/USP1/CCT6A/DHX9/TIMELESS/CCT2/HGF/RFC2/RNF168/BRCA1/TEX15/CCT3/UBQLN4/SLF1/KLHL15/CCT7/NPM1/BRCC3/CCT4/AXIN2/EGFR/AUNIP/MBD3/RPA2/OTUB1/HNRNPD/ALYREF/PARP4/CHEK1/MAD2L2/RIF1/IL6/PARN/TCP1/CCT5/PRKCD/THOC1/DNAJC2/HNRNPC/PTGES3/PCNA/EXOSC10/…
GO:0006405	RNA export from nucleus	125	0.61252	1.84766	2.38e-05	0.00291298	0.00242233	2936	tags=46%, list=19%, signal=38%	SLBP/XPO5/SRSF2/NUP188/HNRNPA2B1/RAN/NUP205/EIF4A3/EIF5A/NUP160/NUP58/DHX9/NXT1/NCBP1/SRSF6/NUP62/SRSF7/THOC5/RNPS1/NPM1/CPSF6/CPSF1/NUP85/ABCE1/ALYREF/DDX39A/MCM3AP/TPR/RRS1/SRSF4/SEH1L/NUP35/POLDIP3/THOC1/NUP155/U2AF2/NUP153/SMG1/KHDRBS1/HNRNPA1/SRRM1/HHEX/UPF1/RPS15/NUP214/XPO1/SRSF1/POM121C/ALKBH5/NUP107/SDAD1/LTV1/NUP98/IWS1/NDC1/NXF1/NOL6/WDR33
GO:0001816	cytokine production	450	0.467601	1.5655	2.44e-05	0.00291298	0.00242233	1797	tags=22%, list=11%, signal=20%	PCSK5/ADAMTS3/IL27RA/CD83/NFKB2/HSPD1/MYB/PNP/ERRFI1/S1PR3/HSP90AB1/TGFB3/PRKDC/PANX1/SPHK1/POLA1/DDX21/CARD9/TNFAIP3/IL1R1/RELB/CD47/XCL1/CYP1B1/C5/CDH3/REL/ARG2/UFD1/HSP90AA1/BTN2A2/IL18R1/LRRFIP1/NOS2/ITGB8/CD200/TNFRSF8/TRAF3/CGAS/GIT1/CXCL6/DHX9/INHBA/HGF/KAT2A/CCL1/BRCA1/CYBA/POSTN/HILPDA/PDE4D/IL17RA/GATA6/PANX2/LTBP1/IRF3/IGF1/CCN4/POLR2H/AKAP8/LAPTM4B/MCOLN2/CD274/STAT3/ITGAV/LEF1/NOD1/P…
GO:0022618	ribonucleoprotein complex assembly	194	0.574552	1.81371	2.49e-05	0.00291298	0.00242233	3589	tags=42%, list=23%, signal=33%	HSP90AB1/PRKDC/EIF3B/PSIP1/DHX30/MDN1/PRPF19/NOP2/GEMIN4/RRP7BP/HSP90AA1/GEMIN5/MRTO4/SRSF10/RUVBL1/SRPK1/NLE1/DHX9/EIF3A/SNRPD1/NCBP1/SRSF6/BRIX1/RPF2/PRMT7/AGO2/SNRPD3/CPSF6/RBMX/TGS1/PRPF3/SART1/BOP1/RRS1/RNVU1-8/PUF60/PTGES3/RUVBL2/SNRPB/USP39/MRPS7/CPSF7/SNRNP200/RNU5D-1/RPS15/SF3A3/SF3A2/RPS10/RPLP0P6/RRP7A/ATR/LOC102724159/SRSF1/SFSWAP/EIF3D/NUDT21/MRPL20/XRCC5/ZRSR2/EIF3M/RPL5/SNRPG/SETX/…
GO:0000045	autophagosome assembly	83	-0.588613	-1.99273	2.59e-05	0.00291298	0.00242233	2253	tags=35%, list=14%, signal=30%	MAP1LC3A/GABARAPL2/RAB1A/ULK1/CHMP4A/RAB1B/LRRK2/TMEM41B/STX17/ATG5/NUPR1/TP53INP2/RAB23/STX12/PIP4K2C/SYNPO2/RB1CC1/MTM1/PIKFYVE/RAB3GAP1/TRAPPC8/TP53INP1/SCFD1/WIPI1/PIP4K2A/FEZ2/MTMR3/PINK1/GABARAPL1
GO:0006457	protein folding	193	0.565172	1.78261	2.7e-05	0.00291298	0.00242233	2352	tags=33%, list=15%, signal=29%	HSPD1/PPIF/HSP90AB1/SPHK1/FKBP4/HSPH1/HSPA4L/FKBP5/TRAP1/SDF2L1/SACS/HSP90AA1/HSPA8/NUDC/HSP90AA2P/HSPA9/VCP/MLEC/CCT6A/SGTA/CCT2/DNAJB11/CCT3/CHCHD4/QSOX2/ERO1A/CCT7/TBCD/DNAJA1/PDIA6/CCT4/DNAJC1/P4HB/WFS1/PDIA3/HSPA2/UGGT1/MOGS/P3H1/SNRNP70/AHSA1/TCP1/CCT5/PDCD5/DNAJC2/TOR1B/PDIA4/PTGES3/RUVBL2/CANX/PPIA/SDF2/FUT10/BAG1/HSPA13/MESD/ERP29/TOR1A/HSP90AB2P/PDIA5/LTBP4/CALR/CCT8/HSP90B1
GO:0030198	extracellular matrix organization	271	0.534536	1.72997	2.78e-05	0.00291298	0.00242233	2021	tags=25%, list=13%, signal=22%	ADAMTS15/COL4A4/TNC/ADAMTS3/HAS3/ADAMTS4/CTSL/NFKB2/CTSV/SLC39A8/VCAM1/ADAMTS8/ADAM15/VCAN/HAS2/COL5A3/COL4A3/ADAMTS12/COL4A1/ITGA1/ITGB3/CD47/CYP1B1/SH3PXD2B/MMP9/FOXF1/PHLDB1/ITGB8/SPP1/COLGALT1/LOXL3/ICAM1/TIMP1/GPM6B/PAPLN/FSCN1/POSTN/PLOD3/ERO1A/TGFBI/OLFML2A/ITGAV/SPINT2/COL4A2/ADAMTS14/TNFRSF1B/FAP/COL6A2/P3H4/IL6/JAM3/B4GALT1/PDPN/ADAM12/NOTCH1/NPNT/SULF1/EMILIN1/BCL3/SCUBE3/CTSS/ITGA2/CD…
GO:0043062	extracellular structure organization	271	0.534536	1.72997	2.78e-05	0.00291298	0.00242233	2021	tags=25%, list=13%, signal=22%	ADAMTS15/COL4A4/TNC/ADAMTS3/HAS3/ADAMTS4/CTSL/NFKB2/CTSV/SLC39A8/VCAM1/ADAMTS8/ADAM15/VCAN/HAS2/COL5A3/COL4A3/ADAMTS12/COL4A1/ITGA1/ITGB3/CD47/CYP1B1/SH3PXD2B/MMP9/FOXF1/PHLDB1/ITGB8/SPP1/COLGALT1/LOXL3/ICAM1/TIMP1/GPM6B/PAPLN/FSCN1/POSTN/PLOD3/ERO1A/TGFBI/OLFML2A/ITGAV/SPINT2/COL4A2/ADAMTS14/TNFRSF1B/FAP/COL6A2/P3H4/IL6/JAM3/B4GALT1/PDPN/ADAM12/NOTCH1/NPNT/SULF1/EMILIN1/BCL3/SCUBE3/CTSS/ITGA2/CD…
GO:0045229	external encapsulating structure organization	271	0.534536	1.72997	2.78e-05	0.00291298	0.00242233	2021	tags=25%, list=13%, signal=22%	ADAMTS15/COL4A4/TNC/ADAMTS3/HAS3/ADAMTS4/CTSL/NFKB2/CTSV/SLC39A8/VCAM1/ADAMTS8/ADAM15/VCAN/HAS2/COL5A3/COL4A3/ADAMTS12/COL4A1/ITGA1/ITGB3/CD47/CYP1B1/SH3PXD2B/MMP9/FOXF1/PHLDB1/ITGB8/SPP1/COLGALT1/LOXL3/ICAM1/TIMP1/GPM6B/PAPLN/FSCN1/POSTN/PLOD3/ERO1A/TGFBI/OLFML2A/ITGAV/SPINT2/COL4A2/ADAMTS14/TNFRSF1B/FAP/COL6A2/P3H4/IL6/JAM3/B4GALT1/PDPN/ADAM12/NOTCH1/NPNT/SULF1/EMILIN1/BCL3/SCUBE3/CTSS/ITGA2/CD…
GO:0071356	cellular response to tumor necrosis factor	200	0.55851	1.77174	4.13e-05	0.00425287	0.00353653	1374	tags=18%, list=9%, signal=16%	CCL2/BIRC3/CCL26/CCL11/TRAF1/CCL7/VCAM1/HAS2/MAP3K14/TNFSF15/SPHK1/TNFAIP3/ADAMTS12/XCL1/SFRP1/NFKBIA/TNFRSF8/TRAF3/ICAM1/DHX9/CLDN1/KAT2A/CCL1/BRCA1/POSTN/SMPD4/AKAP12/PSME3/NFKB1/TNFRSF1B/HYAL2/PSME2/PCK2/TRAF4/TRAF2
GO:0062012	regulation of small molecule metabolic process	321	0.506482	1.66632	5.49e-05	0.00492347	0.00409417	1846	tags=24%, list=12%, signal=21%	C1QTNF1/INSIG1/SCD/TM7SF2/PFKFB3/SQLE/CYP27B1/FASN/KPNB1/ENO1/PARP1/NUP188/STAR/HMGCS1/ENPP1/CYP51A1/FABP5/PMAIP1/AK4/KHK/SLC2A6/PGAM1/HMGCR/DGAT2/ERLIN1/NOS2/RAN/NUP205/PGP/NUP160/PFKFB4/MFSD2A/GIT1/NFYA/VCP/SORBS1/ODC1/NUP58/PASK/BMP6/KAT2A/MVD/BRCA1/FOXK1/DHCR7/PDK1/NUP62/WDR5/FDPS/IGF1/RUBCNL/ELOVL5/PDP2/IDI1/PSME3/HRH1/ELOVL6/MID1IP1/NUP85/NFKB1/PSME2/PDPR/SREBF1/TPR/INSR/PHLDA2/EGR1/SEH1L/P…
GO:0043507	positive regulation of JUN kinase activity	52	-0.645382	-2.00554	5.55e-05	0.00492347	0.00409417	850	tags=21%, list=5%, signal=20%	MDFIC/MAP3K2/MAP2K4/MAP4K5/TAOK1/TAOK3/FZD4/EPHA4/WNT5A/EDN1/DKK1
GO:0019693	ribose phosphate metabolic process	331	0.499107	1.63983	5.66e-05	0.00492347	0.00409417	1871	tags=25%, list=12%, signal=23%	PRPS2/SCD/PAICS/PFKP/PPAT/ADCY3/PFKFB3/FASN/ENO1/PARP1/GMPS/GUCY1A1/NUP188/HMGCS1/ENPP1/TPI1/CAD/NUDT5/UCK2/AK4/ACOT7/SLC2A6/PGAM1/HMGCR/DGAT2/RAN/HPRT1/GPI/NUP205/ACLY/NUP160/PFKFB4/ENO2/PGK1/GIT1/GART/VCP/ADCY8/NUP58/PFKL/CTPS1/MVD/IMPDH2/FOXK1/PDE4D/PFAS/PDK1/NUP62/PGM1/HK2/SLC25A1/ATP5MC1/SLC25A13/TJP2/IGF1/PYGL/ELOVL5/PDP2/LDHA/TECR/IMPDH1/ELOVL6/NUP85/PPT1/PDPR/PFKM/DHTKD1/TPR/INSR/TPST1/PR…
GO:0044843	cell cycle G1/S phase transition	236	0.532623	1.71457	6.51e-05	0.00536301	0.00445969	1965	tags=28%, list=13%, signal=25%	CCL2/SLFN11/CASP2/CDC25A/PPAT/MCM2/MCM3/CCNE1/EZH2/CCNE2/MCM4/NPAT/PRKDC/POLA1/ORC1/MCM7/GLI1/CDK4/NASP/POLE2/PRIM1/CDC7/CDT1/USP37/CDC6/CNOT9/MCM5/MYC/CNOT1/POLA2/INHBA/RCC1/BCL2/MCM6/PLK2/MCM10/POLE/PSME3/TYMS/EGFR/ORC6/PRMT1/PSME2/RPA2/RBL1/PIDD1/ZNF324/CCND3/RPA1/JADE1/E2F1/FBXO5/TCIM/GMNN/STXBP4/DDRGK1/EIF4G1/E2F7/PLPP2/PCNA/PSME1/EIF4EBP1/LSM11/TFDP1/POLE3/KHDRBS1/CDC45
GO:0019218	regulation of steroid metabolic process	81	0.685194	1.97444	6.92e-05	0.00538824	0.00448066	1527	tags=32%, list=10%, signal=29%	INSIG1/SCD/TM7SF2/SQLE/CYP27B1/FASN/KPNB1/STAR/HMGCS1/CYP51A1/HMGCR/DGAT2/ERLIN1/RAN/ATP1A1/NFYA/BMP6/MVD/DHCR7/FDPS/IDI1/GAL/ELOVL6/NFKB1/SREBF1/EGR1
GO:0000082	G1/S transition of mitotic cell cycle	221	0.542137	1.73724	7.14e-05	0.00538824	0.00448066	1965	tags=28%, list=13%, signal=25%	CCL2/SLFN11/CASP2/CDC25A/PPAT/MCM2/MCM3/CCNE1/EZH2/CCNE2/MCM4/NPAT/PRKDC/POLA1/ORC1/MCM7/CDK4/NASP/POLE2/PRIM1/CDC7/CDT1/USP37/CDC6/CNOT9/MCM5/MYC/CNOT1/POLA2/INHBA/RCC1/BCL2/MCM6/PLK2/MCM10/POLE/PSME3/TYMS/EGFR/ORC6/PRMT1/PSME2/RPA2/RBL1/PIDD1/ZNF324/CCND3/RPA1/JADE1/E2F1/FBXO5/GMNN/EIF4G1/E2F7/PCNA/PSME1/EIF4EBP1/LSM11/TFDP1/POLE3/KHDRBS1/CDC45
GO:0034612	response to tumor necrosis factor	217	0.545281	1.74389	7.3e-05	0.00538824	0.00448066	1374	tags=17%, list=9%, signal=15%	CCL2/BIRC3/CCL26/CCL11/TRAF1/CCL7/VCAM1/HAS2/MAP3K14/TNFSF15/SPHK1/TNFAIP3/ADAMTS12/XCL1/SFRP1/GCH1/NFKBIA/TNFRSF8/TRAF3/ICAM1/DHX9/CLDN1/KAT2A/CCL1/BRCA1/POSTN/SMPD4/AKAP12/PSME3/NFKB1/TNFRSF1B/HYAL2/PSME2/PCK2/TRAF4/TRAF2
GO:0002521	leukocyte differentiation	311	0.498572	1.63322	7.32e-05	0.00538824	0.00448066	1606	tags=22%, list=10%, signal=20%	BATF3/DLL4/GPR183/CD83/CTSL/MYB/VCAM1/PNP/MSH2/FGL2/EZH2/TFRC/PRKDC/FASN/PARP1/RELB/LRRC17/SFRP1/FANCA/TYRO3/MMP9/IL18R1/ITGB8/LOXL3/MYC/CHD7/ATP11C/TCF3/VEGFA/KITLG/INHBA/VNN1/KAT2A/IL11/BCL2/PRXL2A/NFKBIZ/ST3GAL1/THOC5/SOX13/CCN4/TCF7/JUNB/DOCK10/STAT3/LEF1/NCAPH2/PTGER4/TMEM131L/MIR17HG/TCIRG1/CBFB/SLC9B2/AP3D1/IL4R/SART1/NHEJ1/IL6/LIF/NME1/EGR1/TMEM98/IL34/PLA2G3/FZD5/DNAJB9/LBR
GO:0051169	nuclear transport	301	0.500878	1.63365	7.32e-05	0.00538824	0.00448066	2936	tags=35%, list=19%, signal=29%	NOLC1/SLBP/EGR2/TRIM28/HSP90AB1/XPO5/SRSF2/KPNB1/PSIP1/BACH2/NUP188/ANKLE1/HNRNPA2B1/IPO4/GEMIN4/GEMIN5/RAN/NUP205/NFKBIA/EIF4A3/EIF5A/NUP160/HSPA9/NUP58/DHX9/NXT1/SNRPD1/NCBP1/CAMK1/IPO7/SRSF6/NUP62/SRSF7/THOC5/RNPS1/NPM1/SNRPD3/CPSF6/CPSF1/STAT3/FAM53B/NUP85/HYAL2/ABCE1/CSE1L/ALYREF/ANP32A/DDX39A/MCM3AP/TPR/HEATR3/RRS1/SRSF4/SEH1L/NUP35/XPO6/PRKCD/POLDIP3/THOC1/NUP155/DESI1/SNRPB/KPNA4/U2AF2/NU…
GO:0045087	innate immune response	494	0.45208	1.52148	9.23e-05	0.00641474	0.00533426	1853	tags=19%, list=12%, signal=18%	ULBP1/CCL2/BIRC3/CCL26/CCL11/CCL7/VCAM1/TRIM28/ADAM15/RNF19B/LRP8/HSP90AB1/CYP27B1/PRKDC/DDX21/CARD9/TNFAIP3/OAS3/STAR/RELB/CD47/TRIM11/XCL1/TYRO3/C5/CLPB/REL/ARG2/HSP90AA1/TYK2/SLC26A6/AKAP1/GCH1/IFI30/NOS2/ATAD3A/MFHAS1/TRAF3/CGAS/SRPK1/OTUD4/ICAM1/DHX9/PSPC1/CLDN1/VNN1/CCL1/CYBA/MT2A/IPO7/IL17RA/APOL1/IFNGR2/SYNCRIP/MUC19/IRF3/SFPQ/SOCS3/AKAP8/MCOLN2/PARP14/CYBC1/PSME3/NOD1/RBM14/C1QBP/NFKB1/A…
GO:0071826	ribonucleoprotein complex subunit organization	201	0.554852	1.75923	0.00013206	0.00874541	0.00727236	3589	tags=41%, list=23%, signal=32%	HSP90AB1/PRKDC/EIF3B/PSIP1/DHX30/MDN1/PRPF19/NOP2/GEMIN4/RRP7BP/HSP90AA1/GEMIN5/MRTO4/SRSF10/RUVBL1/SRPK1/VCP/NLE1/DHX9/EIF3A/SNRPD1/NCBP1/SRSF6/BRIX1/RPF2/PRMT7/AGO2/SNRPD3/CPSF6/RBMX/TGS1/PRPF3/SART1/BOP1/RRS1/RNVU1-8/PUF60/PTGES3/RUVBL2/SNRPB/USP39/MRPS7/CPSF7/SNRNP200/RNU5D-1/RPS15/SF3A3/SF3A2/RPS10/RPLP0P6/RRP7A/ATR/LOC102724159/SRSF1/SFSWAP/EIF3D/NUDT21/MRPL20/XRCC5/ZRSR2/EIF3M/RPL5/SNRPG/S…
GO:0006954	inflammatory response	383	0.47204	1.57013	0.00013563	0.00874541	0.00727236	1958	tags=23%, list=12%, signal=21%	CCL2/BIRC3/CCL26/CCL11/CCL7/LXN/VCAM1/TNFAIP6/S1PR3/SPHK1/TNFAIP3/ADAMTS12/IL1R1/RELB/CD47/XCL1/FANCA/TYRO3/MMP9/C5/REL/PTGER2/LDLR/FOXF1/IL18R1/NOS2/CD200/NFKBIA/SPP1/LOXL3/MFHAS1/GIT1/ICAM1/TIMP1/TFR2/OSMR/CAMK1D/CXCL6/ADGRE2/ADCY8/DHX9/BMP6/VNN1/HGF/CCL1/PTGES/CYBA/THEMIS2/IL17RA/CERS6/NFKBIZ/IRF3/IGF1/CCN4/SOCS3/GAL/STAT3/NOD1/HRH1/PTGER4/EGFR/TAC1/NFKB1/TNFRSF1B/HYAL2/TCIRG1/IL4R/PARP4/IL6ST…
GO:0002377	immunoglobulin production	66	0.698231	1.95511	0.00015398	0.0095826	0.00796854	1728	tags=33%, list=11%, signal=30%	IL13RA2/IL27RA/MSH6/HSPD1/MSH2/TFRC/PRKDC/XCL1/GPI/CGAS/TCF3/RNF168/IL4R/TRAF2/MAD2L2/MCM3AP/RIF1/IL6/UNG/DNAJB9/EXO1/THOC1
GO:0001817	regulation of cytokine production	423	0.460223	1.53719	0.00016229	0.00998346	0.00830188	1830	tags=23%, list=12%, signal=21%	IL27RA/CD83/NFKB2/HSPD1/MYB/ERRFI1/S1PR3/HSP90AB1/TGFB3/PRKDC/PANX1/SPHK1/POLA1/DDX21/CARD9/TNFAIP3/IL1R1/RELB/CD47/XCL1/CYP1B1/C5/CDH3/REL/ARG2/UFD1/HSP90AA1/BTN2A2/IL18R1/LRRFIP1/NOS2/ITGB8/CD200/TNFRSF8/TRAF3/CGAS/GIT1/CXCL6/DHX9/INHBA/HGF/CCL1/BRCA1/CYBA/POSTN/HILPDA/PDE4D/IL17RA/GATA6/PANX2/LTBP1/IRF3/IGF1/CCN4/POLR2H/AKAP8/LAPTM4B/MCOLN2/CD274/STAT3/ITGAV/LEF1/NOD1/PTGER4/C1QBP/NFKB1/TNFRSF…
GO:0009100	glycoprotein metabolic process	305	0.494936	1.61949	0.00017209	0.0104663	0.00870341	2282	tags=27%, list=15%, signal=24%	ST6GAL1/CTSL/GFPT2/SLC39A8/VCAN/RAMP1/GALNT18/CHST15/CHST10/B3GNT5/RPN1/ADAMTS12/NPC1/EXTL2/TMTC4/B4GALT5/BACE2/DPY19L3/SDF2L1/FUT11/ALG9/LARGE1/C1GALT1C1L/EDEM1/GXYLT1/MAN2A2/CHST11/B3GALNT2/ST3GAL2/MVD/BCL2/POMK/PLOD3/ST3GAL1/MUC19/IGF1/XYLT1/UGDH/AGO2/CHSY1/ALG3/XXYLT1/MAN2A1/ALG5/XYLT2/CANT1/POGLUT1/HS2ST1/UGGT1/MOGS/ACER2/CSPG5/B4GALT1/DOLK/GALNT2/POFUT1/KRTCAP2/HPSE/SULF1/STT3B/FUT4/GALNT3/…
GO:0002263	cell activation involved in immune response	475	0.449059	1.50872	0.00021505	0.012151	0.0101043	2000	tags=20%, list=13%, signal=18%	IL13RA2/GPR183/IL27RA/MSH6/HSPD1/MYB/PNP/TNFAIP6/SLC2A3/MSH2/FGL2/TFRC/SNAP25/HSP90AB1/KPNB1/RELB/CD47/FABP5/MMP9/ATAD3B/GLA/PGAM1/HSP90AA1/FOXF1/IL18R1/HSPA8/PGRMC1/GPI/LOXL3/LPCAT1/ACLY/PA2G4/ATP8B4/ANPEP/ICAM1/VCP/ADGRE2/CRACR2A/MLEC/CCT2/PFKL/VNN1/MME/RNF168/CYBA/IMPDH2/PLAU/NFKBIZ/PGM1/ST3GAL1/ATG7/PYGL/TMEM179B/PGM2/SURF4/DOCK10/STAT3/ITGAV/DSN1/CANT1/LEF1/IMPDH1/PTGER4/NFKB1/TNFRSF1B/TCIRG…
GO:0009314	response to radiation	334	0.479944	1.58059	0.00021743	0.012151	0.0101043	2678	tags=26%, list=17%, signal=22%	CCL11/MSH6/CCL7/VCAM1/CDC25A/THBD/MSH2/PRKDC/SCARA3/TIPIN/PARP1/STAR/HMGCS1/FEN1/TMEM109/SFRP1/CERS1/MMP9/SOD2/CEP250/USP28/FBXL6/BHLHE40/MYC/TMEM161A/ICAM1/TIMP1/BLM/PCLAF/USP1/POLD3/NOC2L/MME/BCL2/RNF168/BRCA1/TOPBP1/NABP1/NPM1/BRCC3/METAP1/SMC1A/DTL/RAD9A/HRH1/EGFR/HYAL2/FANCG/ELK1/CHEK1/NHEJ1/EGR1/CXCL12/PER2/IKBIP/PRKCD/INTS7/RUVBL2/BCL3/PCNA/POLG/SDF4/NETO1/PAXIP1/POLD1/COPS3/OPN3/RRM1/SPID…
GO:0016053	organic acid biosynthetic process	206	0.534971	1.70081	0.00025171	0.0137463	0.0114309	1377	tags=23%, list=9%, signal=22%	INSIG1/CYP7B1/SEPHS1/FADS1/SCD/FADS2/MTHFD1/PLOD2/PLA2G4A/FASN/STAR/FABP5/CAD/CH25H/PHGDH/ACOT7/GPT2/ERLIN1/ACLY/ILVBL/ABHD2/NANP/HACD3/BCAT2/BRCA1/PTGES/ENOPH1/GATM/PLOD3/MTR/MCAT/ABHD3/UGDH/SHMT1/ELOVL5/MTAP/OSBPL6/TECR/PYCR1/ASNSD1/ELOVL6/NDUFAB1/MID1IP1/ALDH18A1/DEGS1/ALDH1A3/CTH/CBS
GO:0032787	monocarboxylic acid metabolic process	418	0.46581	1.55565	0.00027699	0.0143289	0.0119154	1958	tags=24%, list=12%, signal=22%	INSIG1/CYP7B1/SLC16A1/FADS1/SLC5A6/SCD/PFKP/FADS2/SGPL1/PFKFB3/PLA2G4A/FASN/ENO1/NUP188/STAR/NPC1/FABP5/ACAT2/TPI1/CYP1B1/CH25H/PHGDH/ACOT7/SLC2A6/PGAM1/DGAT2/ERLIN1/GPI/NUP205/ACLY/ILVBL/ABHD2/LDHB/NUP160/PFKFB4/ENO2/PGK1/MFSD2A/GIT1/MSMO1/PGD/NUP58/HACD3/PFKL/VNN1/BRCA1/PTGES/FOXK1/GATM/SLC16A3/PDK1/NUP62/PGM1/HK2/CPT1C/MCAT/IGF1/ABHD3/ELOVL5/PDP2/SLC6A8/LDHA/OSBPL6/TECR/ELOVL6/NDUFAB1/MID1IP1/…
GO:0019674	NAD metabolic process	40	0.746933	1.9269	0.00027844	0.0143289	0.0119154	1946	tags=48%, list=12%, signal=42%	PFKP/ENO1/GPD2/TPI1/PGAM1/GPI/ENO2/PGK1/PFKL/FOXK1/HK2/LDHA/PCK2/PFKM/NT5E/GAPDH/HK1/FOXK2/ADPGK
GO:0042063	gliogenesis	189	0.5349	1.68667	0.00033884	0.016632	0.0138306	1629	tags=21%, list=10%, signal=19%	CCL2/SYNE2/SOX8/GPR183/MYB/EGR2/EZH2/LRP8/BNIP3/GAP43/B4GALT5/PRPF19/PHGDH/BACE2/TENM4/CDK5R1/LDLR/CNP/NDRG1/SOX13/STAT3/LEF1/HES1/EGFR/TNFRSF1B/IL6ST/CSPG5/CXCR4/E2F1/MAP2K1/IL6/LIF/GCM1/TMEM98/SOX11/IL34/CNTNAP1/CSK/NOTCH1
GO:0009615	response to virus	250	0.511848	1.65137	0.00034573	0.0166698	0.013862	1589	tags=20%, list=10%, signal=18%	BATF3/BIRC3/SLFN11/DCLK1/CCL11/FGL2/MAP3K14/ILF3/BNIP3/DDX21/CARD9/TNFAIP3/ENO1/OAS3/TRIM11/RRP1B/PMAIP1/XCL1/CLPB/UFD1/HSP90AA1/AKAP1/ITGB8/ATAD3A/TRAF3/CGAS/SLFN13/ODC1/DHX9/BCL2/AUP1/EXOSC5/IFNGR2/IRF3/ATG7/EXOSC4/C1QBP/HYAL2/ABCE1/IVNS1ABP/HERC5/IFNAR2/CXCR4/IL6/TICAM1/ZC3HAV1/IRAK3/CREBZF/CCT5
GO:0016050	vesicle organization	281	-0.382395	-1.47451	0.00036597	0.017118	0.0142347	2251	tags=24%, list=14%, signal=21%	SNAPIN/STX7/SPG11/RAB1A/RAB14/SEC31A/SYNJ1/SNF8/VTI1B/CHMP4C/CHMP6/RAB8B/CUL3/CHMP4A/SNAP29/RAB1B/SDCBP/CHMP2B/STAM2/EXOC8/TSG101/VPS37A/CHMP5/DNAJC13/EEA1/USP8/STX17/ARFGEF2/RAB32/TMEM175/PDCD6IP/VAMP3/VPS4B/AP2M1/MYO18A/TRAPPC6B/ARFGAP2/KIF5B/VPS8/CD34/TMEM127/PRKCI/STX12/BLOC1S3/SNAP23/RAB22A/LYST/GOLPH3L/TMCC1/SEC23A/CHMP2A/PIKFYVE/VAMP7/BLOC1S2/PAFAH1B1/WASHC4/SCFD1/CHP1/VAMP4/KIF13A/PIP4K2A…
GO:0071396	cellular response to lipid	373	0.465664	1.54599	0.00038644	0.0176771	0.0146996	2403	tags=27%, list=15%, signal=23%	CCL2/WNT2/TNC/INSIG1/CYP7B1/MYB/ERRFI1/ADAM15/PIM1/ADCY3/LRP8/STC1/HNRNPU/CYP27B1/WNT9A/TFAP4/TNFAIP3/PARP1/STAR/HMGCS1/CDK4/NPC1/SCARB1/SFRP1/SGK1/DGAT2/NOS2/NFKBIA/SSTR2/CNOT9/SPP1/ABHD2/CNOT1/GIT1/ATP1A1/ICAM1/CXCL6/PAQR8/ADCY8/INHBA/BMP6/CLDN1/BRCA1/IRF3/DNAJA1/SAFB/AKAP8/KDM3A/CD274/LEF1/DDX18/EGFR/NFKB1/TNFRSF1B/CBFB/YWHAH/HNRNPD/ELK1/PCK2/PMEPA1/NFKBIB/INSIG2/SREBF1/E2F1/IL6/AXIN1/TICAM1/N…
GO:2000114	regulation of establishment of cell polarity	20	-0.757561	-1.89079	0.00039773	0.0180392	0.0150008	2016	tags=55%, list=13%, signal=48%	ARFGEF1/RICTOR/BCAS3/ROCK1/GSN/ROCK2/RUFY3/RNF41/SHTN1/RIPOR2/KANK1
GO:0071347	cellular response to interleukin-1	136	0.572268	1.749	0.00043629	0.0192977	0.0160473	1848	tags=24%, list=12%, signal=21%	CCL2/CCL26/CCL11/CCL7/HAS2/ADAMTS12/IL1R1/CD47/XCL1/SFRP1/MAP3K8/NFKBIA/OTUD4/UBB/ICAM1/CCL1/AKAP12/RBMX/PSME3/NOD1/NFKB1/MAP3K3/HYAL2/PSME2/IL6/IRAK3/EGR1/IRAK1/PSMB3/IL1RAP/PSME1/IRAK2
GO:0043506	regulation of JUN kinase activity	62	-0.58082	-1.86846	0.00047762	0.0206418	0.017165	215	tags=18%, list=1%, signal=18%	MDFIC/MAP3K2/MAP2K4/MAP4K5/TAOK1/TAOK3/FZD4/EPHA4/WNT5A/EDN1/DKK1
GO:0050776	regulation of immune response	499	0.441183	1.48603	0.00048284	0.0206418	0.017165	1804	tags=17%, list=11%, signal=16%	ULBP1/IL13RA2/BIRC3/IL27RA/NCR3LG1/HSPD1/MYB/VCAM1/MSH2/FGL2/TFRC/LRP8/HSP90AB1/PRKDC/PLA2G4A/CARD9/TNFAIP3/IL1R1/RELB/CD47/XCL1/NCKIPSD/TYRO3/C5/ARG2/HSP90AA1/FOXF1/BTN2A2/IL18R1/CD200/SH2B2/LOXL3/CGAS/ICAM1/PLCG1/ADGRE2/DHX9/PSPC1/PILRB/BCL2/THEMIS2/PDE4D/GATA6/NFKBIZ/IFNGR2/MUC19/IRF3/SFPQ/SOCS3/THY1/CD274/PARP14/PSME3/RBM14/C1QBP/NFKB1/CACNB3/TNFRSF1B/ABCE1/PSME2/IFNAR2/CBFB/IL4R/IL6ST/TRAF2/…
GO:0007163	establishment or maintenance of cell polarity	177	-0.437228	-1.63246	0.00049336	0.0207911	0.0172891	2066	tags=27%, list=13%, signal=23%	DCTN1/ARFGEF1/DYNLT1/CAP2/RICTOR/NUMA1/KIAA1614/ARPC5/AMOTL2/BCAS3/WEE1/MTCL1/CCL19/ROCK1/SPDL1/GSN/ACTR2/PDCD6IP/MYO18A/PARVA/CLIC4/PATJ/PRKCI/RHOD/FBXW11/ACTR3/RHOBTB1/LMNA/ROCK2/RUFY3/MAP1B/RHOC/DST/PAFAH1B1/DLG2/RHOBTB3/RNF41/GPSM2/FAT1/MPP7/SHTN1/LRRC7/RIPOR2/CYTH3/KANK1/WNT5A/RND3
GO:0061919	process utilizing autophagic mechanism	469	-0.340274	-1.37481	0.00051638	0.0212591	0.0176783	2298	tags=23%, list=15%, signal=20%	VPS33A/DEPP1/MAP1LC3A/SNAPIN/GABARAPL2/USP30/ATP6V0E1/RAB1A/PIK3C2A/RAB33B/BNIP3L/ULK1/ATP6V0D1/SNF8/LIX1L/ATP6V1D/CHMP4C/CHMP6/TECPR1/CHMP4A/SNAP29/RAB1B/LRRK2/TAB3/PJVK/OPTN/CHMP2B/STAM2/EXOC8/DAPK1/TSG101/VPS37A/MTCL1/EXOC7/DDIT3/ATG4A/TMEM41B/NRBF2/ATP6V1B2/PIK3CA/VPS13C/STX17/ROCK1/PIK3CB/SBF2/RAB24/SESN1/RNF185/TRIM6/PRKAA1/TBK1/ATP6V1E1/SIRT2/ATG5/VPS4B/DYNLL1/TRIM5/LAMTOR5/EXOC1/ATG10/PRK…
GO:0071103	DNA conformation change	247	0.504305	1.62598	0.00052797	0.0215703	0.0179371	3174	tags=35%, list=20%, signal=29%	TRIM28/MCM2/MCM3/MCM4/NAP1L1/CHD1/RECQL4/PARP1/MCM7/DDX11/DNMT1/NASP/HNRNPA2B1/CENPX/IPO4/RUVBL1/HELLS/BEND3/CENPV/MCM5/SRPK1/UBB/CHD7/HIRA/RBBP4/BLM/TOP3A/DHX9/BAHD1/NOC2L/CHAF1B/RFC2/GRWD1/TOP1MT/SET/MCM9/NPM1/MCM6/AKAP8/NCAPH2/MBD3/TWNK/NCAPD3/RPA1/TPR/TOP3B/ASF1B/RUVBL2/PHF13/RFC4/POLE3/CHAF1A/HHEX/G3BP1/SMC2/CENPO/ANP32B/MCM8/CHD4/RECQL/HMGA1/NAA10/MRE11/RFC5/ZNFX1/XRCC5/CHD1L/WRN/RNF8/CENPP…
GO:0051046	regulation of secretion	367	0.465272	1.54236	0.00055704	0.0225853	0.0187811	1774	tags=22%, list=11%, signal=20%	C1QTNF1/IL13RA2/SLC16A1/NRG1/MYB/WLS/STC1/SNAP25/TGFB3/PLA2G4A/MYH10/APLN/CYP51A1/CHRNA5/SFRP1/SGK1/SLC2A1/FOXF1/HMGCR/ITPR1/NOS2/CD200/SPP1/SDC4/GIT1/CHD7/C2CD2L/TFR2/ADGRE2/ADCY8/ITPR3/INHBA/PASK/BMP6/PFKL/IL11/SLC25A5/PTGES/FRMD4A/PIM3/IGF1/NCS1/DNAJC1/GAL/RAB15/EGFR/SV2A/TAC1/SNCAIP/SYTL4/TNFRSF1B/TCIRG1/PPP1R9A/SNX5/SLC9B2/SLC12A2/SLC9A3R1/IL4R/PCK2/P3H1/STXBP1/HGS/SRI/SREBF1/CSPG5/KCNA2/IL6…
GO:0006734	NADH metabolic process	35	0.769453	1.9494	0.00056757	0.0226602	0.0188434	1946	tags=51%, list=12%, signal=45%	PFKP/ENO1/GPD2/TPI1/PGAM1/GPI/ENO2/PGK1/VCP/PFKL/FOXK1/HK2/PCK2/PFKM/GAPDH/HK1/FOXK2/ADPGK
GO:0051604	protein maturation	207	0.51073	1.62456	0.00057792	0.0226602	0.0188434	2456	tags=23%, list=16%, signal=20%	PCSK5/ADAMTS3/CTSL/HSPD1/CASP2/PCSK9/ENO1/PARP1/BACE2/CHAC1/LMF2/PITRM1/PGK1/NAA25/TFR2/PLAT/MME/DNAJB11/CHCHD4/PLAU/ERO1A/MIPEP/NAA50/WFS1/NDUFAB1/PIDD1/CLN5/RCE1/CCBE1/GALNT2/TMEM98/FXN/NAA15/CPXM1/LDLRAD3/SEC11A/CPM/CTSS/SEC11B/HTRA2/PCSK1N/HM13/GLI3/CALR/AFG3L2/NAA10/LMF1/DYNC2H1
GO:0071166	ribonucleoprotein complex localization	118	0.601382	1.8152	0.00058005	0.0226602	0.0188434	2936	tags=45%, list=19%, signal=37%	SLBP/SRSF2/NUP188/HNRNPA2B1/RAN/NUP205/EIF4A3/EIF5A/NUP160/NUP58/NXT1/NCBP1/SRSF6/NUP62/SRSF7/THOC5/RNPS1/NPM1/CPSF1/NUP85/ABCE1/ALYREF/DDX39A/MCM3AP/TPR/RRS1/SRSF4/SEH1L/NUP35/POLDIP3/THOC1/NUP155/U2AF2/NUP153/SMG1/SRRM1/HHEX/UPF1/RPS15/NUP214/XPO1/SRSF1/POM121C/ALKBH5/NUP107/SDAD1/LTV1/NUP98/IWS1/NDC1/NXF1/NOL6/WDR33
GO:0006959	humoral immune response	70	0.670861	1.89198	0.00062321	0.0238243	0.0198114	2343	tags=29%, list=15%, signal=24%	ST6GAL1/CCL2/GPR183/CD83/C5/GPI/CXCL6/BCL2/GATA6/C1QBP/IL6/NOTCH1/EXO1/GAPDH/BCL3/RBPJ/YTHDF2/CXCL14/CFI/IFNE
GO:0010232	vascular transport	65	0.66341	1.85216	0.00072415	0.0272932	0.022696	1714	tags=34%, list=11%, signal=30%	SLC16A1/SLC5A6/SLC5A3/SLC2A3/SLC1A1/SLC29A1/TFRC/SLC1A4/SLC7A2/SLC1A2/FABP5/SLC2A1/MFSD2A/SLC6A17/SLC19A1/LRP3/SLC12A2/SLC9A3R1/SLC7A1/INSR/SLC38A5/SLC1A5
GO:0010817	regulation of hormone levels	288	0.477971	1.55327	0.00077633	0.0288534	0.0239935	1672	tags=21%, list=11%, signal=19%	C1QTNF1/PCSK5/SOX8/SLC16A1/CTSL/MYB/SGPL1/SNAP25/SLC39A14/CYP27B1/SLCO4A1/APLN/STAR/SCARB1/CYP1B1/SFRP1/BACE2/SLC2A1/DGAT2/ITPR1/NOS2/SPP1/ATP1A1/CHD7/C2CD2L/TFR2/ADCY8/ITPR3/INHBA/PASK/BMP6/PFKL/IL11/SLC25A5/MME/DHCR7/PIM3/GAL/DHRS13/EGFR/TAC1/NFKB1/SYTL4/TCIRG1/ALDH1A3/SLC9B2/PCK2/SRI/SREBF1/IL6/LIF/EGR1/SOX11/PLA2G3/STXBP4/TM7SF3/RDH11/PRKCE/ITPR2/PER2
GO:0043413	macromolecule glycosylation	186	0.51436	1.62027	0.00083604	0.0300302	0.024972	2209	tags=28%, list=14%, signal=25%	ST6GAL1/GFPT2/SLC39A8/RAMP1/GALNT18/B3GNT5/RPN1/NPC1/EXTL2/TMTC4/B4GALT5/DPY19L3/SDF2L1/FUT11/ALG9/LARGE1/C1GALT1C1L/GXYLT1/MAN2A2/B3GALNT2/ST3GAL2/MVD/POMK/PLOD3/ST3GAL1/MUC19/ALG3/XXYLT1/MAN2A1/ALG5/POGLUT1/UGGT1/MOGS/ACER2/B4GALT1/DOLK/GALNT2/POFUT1/KRTCAP2/STT3B/FUT4/GALNT3/FUT10/ST6GALNAC4/ALG8/B3GALT6/GBGT1/PMM2/ABCA2/DDOST/ST3GAL5/ALG1/STT3A
GO:0016064	immunoglobulin mediated immune response	59	0.687155	1.88715	0.00088392	0.0307671	0.0255848	1778	tags=32%, list=11%, signal=29%	IL13RA2/IL27RA/MSH6/HSPD1/MSH2/TFRC/XCL1/C5/RNF168/C1QBP/TCIRG1/IL4R/MAD2L2/RIF1/UNG/EXO1/PRKCD/THOC1/BCL3
GO:0019724	B cell mediated immunity	59	0.687155	1.88715	0.00088392	0.0307671	0.0255848	1778	tags=32%, list=11%, signal=29%	IL13RA2/IL27RA/MSH6/HSPD1/MSH2/TFRC/XCL1/C5/RNF168/C1QBP/TCIRG1/IL4R/MAD2L2/RIF1/UNG/EXO1/PRKCD/THOC1/BCL3
GO:0050900	leukocyte migration	242	0.503379	1.62186	0.0008853	0.0307671	0.0255848	1774	tags=22%, list=11%, signal=20%	CCL2/CCL26/CYP7B1/SLC16A1/GPR183/IL27RA/CCL11/CCL7/VCAM1/THBD/IL1R1/ITGA1/ITGB3/CD47/ATP1B3/XCL1/CH25H/MMP9/C5/PODXL2/SLIT2/CD200/FLT1/SDC4/ICAM1/CAMK1D/CXCL6/PLCG1/ADGRE2/VEGFA/KITLG/CCL1/SLC16A3/MTUS1/THY1/MCOLN2/ITGAV/HRH1/PTGER4/NUP85/C1QBP/SLC12A2/CXCR4/IL6/JAM3/B4GALT1/IL34/ECM1/PDE4B/CXCL12/FYN/EMILIN1/FUT4/PPIA
GO:0006735	NADH regeneration	22	0.82885	1.89242	0.00092138	0.031397	0.0261086	1946	tags=68%, list=12%, signal=60%	PFKP/ENO1/TPI1/PGAM1/GPI/ENO2/PGK1/PFKL/FOXK1/HK2/PFKM/GAPDH/HK1/FOXK2/ADPGK
GO:0061621	canonical glycolysis	22	0.82885	1.89242	0.00092138	0.031397	0.0261086	1946	tags=68%, list=12%, signal=60%	PFKP/ENO1/TPI1/PGAM1/GPI/ENO2/PGK1/PFKL/FOXK1/HK2/PFKM/GAPDH/HK1/FOXK2/ADPGK
GO:0061718	glucose catabolic process to pyruvate	22	0.82885	1.89242	0.00092138	0.031397	0.0261086	1946	tags=68%, list=12%, signal=60%	PFKP/ENO1/TPI1/PGAM1/GPI/ENO2/PGK1/PFKL/FOXK1/HK2/PFKM/GAPDH/HK1/FOXK2/ADPGK
GO:0007033	vacuole organization	144	-0.444556	-1.59994	0.00097074	0.0321725	0.0267535	3346	tags=39%, list=21%, signal=31%	NSFL1C/GABARAP/BAG3/AMBRA1/HPS1/BECN1/UBQLN1/UBXN2A/SCARB2/VPS11/SMURF1/TMEM199/ATP6AP2/PHF23/HPS4/VPS33A/MAP1LC3A/SNAPIN/GABARAPL2/SPG11/RAB1A/ULK1/RAB14/CHMP4A/RAB1B/LRRK2/CHMP5/TMEM41B/STX17/TMEM175/GNPTAB/TMEM106B/ATG5/ZKSCAN3/NUPR1/TP53INP2/RAB23/STX12/LYST/PIP4K2C/SYNPO2/RB1CC1/EXT1/MTM1/PIKFYVE/RAB3GAP1/TRAPPC8/TP53INP1/SCFD1/WIPI1/PIP4K2A/FEZ2/MTMR3/RAB7B/PINK1/GABARAPL1
GO:0042692	muscle cell differentiation	238	-0.380803	-1.458	0.00101994	0.0334809	0.0278415	1129	tags=16%, list=7%, signal=15%	ATG5/MMP14/PDGFRB/CDH2/PPP3CA/SMYD3/BNIP2/MYOF/MORF4L2/RBM24/CFL2/MYOZ1/TPM1/MYOCD/SYNE1/IGFBP5/HDAC5/PRKAR1A/BMP4/FGF9/KCNH1/CAPN2/MAP2K4/ASF1A/BDNF/FRS2/LMOD1/SPEG/ADM/HDAC9/KRT19/RIPOR2/MYPN/SYPL2/AKAP6/EDN1/DMPK/CAV2/DKK1
GO:0008156	negative regulation of DNA replication	29	0.777951	1.86718	0.00102595	0.0334809	0.0278415	1591	tags=41%, list=10%, signal=37%	SLFN11/TIPIN/DONSON/CDC6/BLM/TIMELESS/ATG7/LIG3/PDS5A/GTPBP4/FBXO5/GMNN
GO:1904375	regulation of protein localization to cell periphery	97	-0.493282	-1.69381	0.00105326	0.0340305	0.0282985	2236	tags=28%, list=14%, signal=24%	STX7/RHOQ/VTI1B/EPHA3/STAC/NUMA1/LZTFL1/RAP1A/ITGA3/LRRC15/AP2M1/PIK3R1/MMP14/ZDHHC7/KIF5B/EPHA2/PRKCI/ATP2B4/GOPC/GPSM2/GBP1/BCL2L1/GNAI1/AR/ZDHHC2/DAB2/CNST
GO:0010921	regulation of phosphatase activity	137	-0.441164	-1.56786	0.00111691	0.0353711	0.0294133	1451	tags=20%, list=9%, signal=18%	ROCK1/BAG4/MAGI2/ELFN2/SMAD3/PPP2R5C/PDGFRB/IGBP1/PTPA/RCAN1/LMTK3/RCAN2/PPP1R15A/SPOCD1/MYOZ1/PPP1R12A/ROCK2/PPP2R5B/DLG2/CHP1/IGFBP3/SYTL2/CALM2/PHACTR2/CNST/CSRNP3/DMPK
GO:0050673	epithelial cell proliferation	273	0.469816	1.51864	0.00112489	0.0354142	0.0294491	1722	tags=19%, list=11%, signal=17%	CCL2/WNT2/CCL26/NRP2/DLL4/CYP7B1/CCL11/ERRFI1/EHF/HAS2/COL4A3/PRKDC/VASH2/TNFAIP3/FST/APLN/GLI1/ITGB3/SCARB1/STAT5A/SFRP1/UHRF1/CDH3/FLT1/ROBO1/MYC/PLCG1/VEGFA/BMP6/CLDN1/HGF/MTSS1/SRSF6/NRP1/IGF1/VASH1/HES1/EGFR/FAP/ERN1/MAP2K1/IL6/EREG/B4GALT1/NME1/SOX11/STXBP4/NOTCH1/ECM1/CXCL12/SULF1/EGFL7
GO:1901605	alpha-amino acid metabolic process	131	0.558776	1.70047	0.00147267	0.0428382	0.0356227	1377	tags=24%, list=9%, signal=22%	SEPHS1/GFPT2/SLC39A8/PPAT/MTHFD1/PLOD2/GMPS/CAD/PHGDH/PEMT/AGMAT/GPT2/ARG2/NOS2/ILVBL/GART/ODC1/GCLC/CTPS1/ENOPH1/PLOD3/PFAS/MTR/PCBD1/SHMT1/MTAP/PYCR1/ASNSD1/ALDH18A1/CTH/CBS
GO:0070085	glycosylation	196	0.512075	1.62129	0.00147276	0.0428382	0.0356227	2209	tags=29%, list=14%, signal=25%	ST6GAL1/GFPT2/SLC39A8/RAMP1/GALNT18/B3GNT5/RPN1/NPC1/EXTL2/TMTC4/B4GALT5/DPY19L3/SDF2L1/FUT11/ALG9/LARGE1/C1GALT1C1L/GXYLT1/MAN2A2/B3GALNT2/ST3GAL2/MVD/POMK/PLOD3/ST3GAL1/MUC19/ALG3/XXYLT1/MAN2A1/ALG5/POGLUT1/UGGT1/MOGS/CLN5/ACER2/B4GALT1/DOLK/GALNT2/POFUT1/KRTCAP2/B4GALNT1/STT3B/FUT4/GALNT3/FUT10/ST6GALNAC4/ALG8/B3GALT6/GBGT1/PMM2/ABCA2/DDOST/ST3GAL5/PIGM/ALG1/STT3A
GO:0046939	nucleotide phosphorylation	104	0.59673	1.76462	0.00151435	0.04322	0.0359402	2426	tags=40%, list=15%, signal=34%	PFKP/PFKFB3/ENO1/NUP188/TPI1/AK4/SLC2A6/PGAM1/GPI/NUP205/NUP160/PFKFB4/ENO2/PGK1/GIT1/NUP58/PFKL/FOXK1/NUP62/PGM1/HK2/IGF1/LDHA/NUP85/PFKM/DHTKD1/TPR/INSR/NME1/SEH1L/NUP35/NUP155/GAPDH/NUP153/HK1/FOXK2/ADPGK/NUP214/DDIT4/CMPK2/POM121C/SLC4A4
GO:0090329	regulation of DNA-dependent DNA replication	43	0.706294	1.83827	0.00158065	0.044314	0.0368499	1822	tags=37%, list=12%, signal=33%	SLFN11/TIPIN/CDC7/CDT1/DONSON/BLM/TIMELESS/RFC2/ATG7/LIG3/WIZ/FBXO5/GMNN/E2F7/PCNA/RFC4
GO:0003407	neural retina development	33	0.739178	1.84961	0.00163509	0.0453419	0.0377046	1060	tags=27%, list=7%, signal=25%	SOX8/DLL4/CASP2/SLC1A1/SDK1/USP45/FJX1/AHI1/THY1
GO:0009792	embryo development ending in birth or egg hatching	439	0.435466	1.45649	0.00167423	0.0461881	0.0384083	1742	tags=18%, list=11%, signal=16%	WNT2/NOLC1/PCSK5/SOX8/ADAMTS3/MEOX1/TRIM28/MSH2/MTHFD1/TMEM100/NPAT/TGFB3/PRKDC/WNT9A/VASH2/KDM2B/NASP/SFRP1/PRPF19/PHGDH/C5/PEMT/CDK5R1/FOXF1/FLVCR1/EIF4A3/SDC4/CNOT1/CHD7/PLCG1/NLE1/VEGFA/CHST11/KAT2A/BRCA1/SCO2/NSDHL/GATA6/PLOD3/IGF1/XYLT1/SOCS3/MAN2A1/JUNB/BYSL/AXIN2/VASH1/C6orf141/CHRD/LEF1/SPINT2/HES1/POGLUT1/PRMT1/HEG1/MBD3/HOXA9/RCN1/LUZP1/MSX1/DVL2/EMG1/TBX18/MAP2K1/PHLDA2/TMEM231/LIF/GC…
GO:0070670	response to interleukin-4	27	0.808399	1.9135	0.00171377	0.0470364	0.0391138	1325	tags=44%, list=8%, signal=41%	CCL11/MCM2/HSP90AB1/FASN/CDK4/XCL1/TUBA1B/NFIL3/TCF7/PARP14/LEF1/IL4R
GO:0051963	regulation of synapse assembly	59	-0.546323	-1.74539	0.00180333	0.0492418	0.0409477	180	tags=8%, list=1%, signal=8%	BDNF/ROBO2/SLITRK6/WNT5A/OXTR
