# Supplementary material for: Genomic insights into host and parasite interactions during intracellular infection by Toxoplasma gondii
Source: PLoS One. 2022 Sep 30;17(9):e0275226. doi: 10.1371/journal.pone.0275226 (PMC9524707; doi:10.1371/journal.pone.0275226)
Supplement: S4 Table — We present a raw counts file with data for each replicate, and the normalized counts file on which our analyses were based. (XLSX) [file pone.0275226.s011.xlsx]

## Sheet: raw counts
Gene	I1	I2	I3	Detection
TGME49_200010	754	765	574	3 replicates
TGME49_200110	0	0	0	0 replicates
TGME49_200130	3	20	5	2 replicates
TGME49_200230	18	5	0	2 replicates
TGME49_200240	1	0	0	0 replicates
TGME49_200250	375	314	312	3 replicates
TGME49_200260	0	2	4	1 replicate
TGME49_200270	127	125	156	3 replicates
TGME49_200280	187	189	231	3 replicates
TGME49_200290	406	411	357	3 replicates
TGME49_200295	5	5	0	2 replicates
TGME49_200300	0	0	0	0 replicates
TGME49_200310	282	358	288	3 replicates
TGME49_200320	66	28	50	3 replicates
TGME49_200330	677	684	550	3 replicates
TGME49_200340	53	20	25	3 replicates
TGME49_200350	151	155	85	3 replicates
TGME49_200360	2068	2212	1475	3 replicates
TGME49_200370	134	160	103	3 replicates
TGME49_200375	113	89	137	3 replicates
TGME49_200385	1762	1683	1385	3 replicates
TGME49_200400	260	294	256	3 replicates
TGME49_200410	24	47	12	3 replicates
TGME49_200430	20	37	11	3 replicates
TGME49_200440	4	1	11	2 replicates
TGME49_200450	25	51	14	3 replicates
TGME49_200460	103	74	18	3 replicates
TGME49_200470	333	340	371	3 replicates
TGME49_200480	0	0	0	0 replicates
TGME49_200590	49	81	52	3 replicates
TGME49_200595	3	2	8	1 replicate
TGME49_200600	0	0	0	0 replicates
TGME49_200700	8	44	5	3 replicates
TGME49_201100	0	0	0	0 replicates
TGME49_201110	12	11	13	3 replicates
TGME49_201120	353	363	275	3 replicates
TGME49_201130	605	793	745	3 replicates
TGME49_201140	95	130	129	3 replicates
TGME49_201150	85	104	59	3 replicates
TGME49_201160	18	14	23	3 replicates
TGME49_201170	1370	1479	1413	3 replicates
TGME49_201180	60	87	72	3 replicates
TGME49_201190	9	1	6	2 replicates
TGME49_201200	37	61	39	3 replicates
TGME49_201210	23	17	0	2 replicates
TGME49_201215	3	0	0	0 replicates
TGME49_201220	23	14	44	3 replicates
TGME49_201230	48	78	73	3 replicates
TGME49_201240	144	183	144	3 replicates
TGME49_201250	380	394	239	3 replicates
TGME49_201260	954	1043	996	3 replicates
TGME49_201270	293	352	320	3 replicates
TGME49_201380	871	825	771	3 replicates
TGME49_201390	6687	6766	5236	3 replicates
TGME49_201400	226	268	361	3 replicates
TGME49_201520	152	254	142	3 replicates
TGME49_201630	300	256	303	3 replicates
TGME49_201640	0	0	12	1 replicate
TGME49_201650	1	0	0	0 replicates
TGME49_201660	0	0	0	0 replicates
TGME49_201670	98	87	138	3 replicates
TGME49_201680	1503	1393	1254	3 replicates
TGME49_201690	21	26	21	3 replicates
TGME49_201700	33	47	50	3 replicates
TGME49_201710	51	73	28	3 replicates
TGME49_201720	42	49	36	3 replicates
TGME49_201730	3	1	5	1 replicate
TGME49_201740	47	66	23	3 replicates
TGME49_201750	0	0	0	0 replicates
TGME49_201760	475	532	399	3 replicates
TGME49_201770	47	61	80	3 replicates
TGME49_201775	19	8	18	3 replicates
TGME49_201780	3937	4286	3038	3 replicates
TGME49_201785	956	1079	734	3 replicates
TGME49_201790	106	103	26	3 replicates
TGME49_201800	88	95	70	3 replicates
TGME49_201810	293	248	190	3 replicates
TGME49_201820	476	402	305	3 replicates
TGME49_201830	31	15	25	3 replicates
TGME49_201840	439	205	179	3 replicates
TGME49_201850	2	0	0	0 replicates
TGME49_201860	2594	2908	2882	3 replicates
TGME49_201870	399	335	336	3 replicates
TGME49_201880	1096	1213	833	3 replicates
TGME49_201890	0	0	0	0 replicates
TGME49_201895	0	0	0	0 replicates
TGME49_201900	206	257	178	3 replicates
TGME49_202010	268	367	253	3 replicates
TGME49_202020	32	0	0	1 replicate
TGME49_202025	7	0	0	1 replicate
TGME49_202030	114	126	66	3 replicates
TGME49_202040	234	172	187	3 replicates
TGME49_202050	0	10	3	1 replicate
TGME49_202060	0	0	0	0 replicates
TGME49_202065	3	0	0	0 replicates
TGME49_202070	119	141	137	3 replicates
TGME49_202080	15	12	7	3 replicates
TGME49_202090	0	0	0	0 replicates
TGME49_202100	0	0	0	0 replicates
TGME49_202110	0	0	0	0 replicates
TGME49_202120	367	420	346	3 replicates
TGME49_202140	0	0	0	0 replicates
TGME49_202160	61	28	38	3 replicates
TGME49_202170	33	41	25	3 replicates
TGME49_202180	55	77	69	3 replicates
TGME49_202190	294	321	251	3 replicates
TGME49_202200	1604	1790	1502	3 replicates
TGME49_202205	0	7	0	1 replicate
TGME49_202210	0	0	5	1 replicate
TGME49_202220	202	225	206	3 replicates
TGME49_202230	265	287	146	3 replicates
TGME49_202240	37	50	36	3 replicates
TGME49_202250	211	252	168	3 replicates
TGME49_202255	45	41	38	3 replicates
TGME49_202260	0	0	0	0 replicates
TGME49_202280	1	0	8	1 replicate
TGME49_202285	0	0	0	0 replicates
TGME49_202290	74	92	44	3 replicates
TGME49_202300	111	124	84	3 replicates
TGME49_202310	107	108	135	3 replicates
TGME49_202320	12	416	14	3 replicates
TGME49_202330	0	0	0	0 replicates
TGME49_202340	0	0	0	0 replicates
TGME49_202350	58	54	82	3 replicates
TGME49_202360	15	11	14	3 replicates
TGME49_202370	439	599	523	3 replicates
TGME49_202375	8	15	16	3 replicates
TGME49_202380	1309	1474	1049	3 replicates
TGME49_202390	31	43	48	3 replicates
TGME49_202400	0	8	0	1 replicate
TGME49_202410	382	346	241	3 replicates
TGME49_202420	96	112	101	3 replicates
TGME49_202430	94	48	100	3 replicates
TGME49_202440	67	43	59	3 replicates
TGME49_202445	0	0	5	1 replicate
TGME49_202450	18	38	16	3 replicates
TGME49_202460	208	200	215	3 replicates
TGME49_202470	184	160	96	3 replicates
TGME49_202480	6	11	4	3 replicates
TGME49_202490	400	332	487	3 replicates
TGME49_202500	1779	2112	1780	3 replicates
TGME49_202510	323	415	364	3 replicates
TGME49_202520	157	134	82	3 replicates
TGME49_202530	224	206	133	3 replicates
TGME49_202540	321	339	245	3 replicates
TGME49_202550	94	91	164	3 replicates
TGME49_202568	45	30	9	3 replicates
TGME49_202572	97	130	133	3 replicates
TGME49_202580	25	7	13	3 replicates
TGME49_202590	116	154	57	3 replicates
TGME49_202600	0	4	0	1 replicate
TGME49_202610	937	1150	772	3 replicates
TGME49_202620	895	1033	653	3 replicates
TGME49_202630	183	232	202	3 replicates
TGME49_202640	15	3	0	1 replicate
TGME49_202650	75	61	72	3 replicates
TGME49_202660	39	376	0	2 replicates
TGME49_202670	202	1420	118	3 replicates
TGME49_202680	717	612	670	3 replicates
TGME49_202690	73	79	43	3 replicates
TGME49_202700	80	85	46	3 replicates
TGME49_202720	50	32	6	3 replicates
TGME49_202730	35	67	49	3 replicates
TGME49_202735	0	0	0	0 replicates
TGME49_202740	58	63	47	3 replicates
TGME49_202750	19	31	32	3 replicates
TGME49_202760	28	75	112	3 replicates
TGME49_202770	1296	1429	1235	3 replicates
TGME49_202780	714	709	629	3 replicates
TGME49_202790	70	85	42	3 replicates
TGME49_202800	9	10	0	2 replicates
TGME49_202810	26	3	11	2 replicates
TGME49_202820	114	151	93	3 replicates
TGME49_202830	1286	1419	1093	3 replicates
TGME49_202840	815	914	816	3 replicates
TGME49_202850	47	48	41	3 replicates
TGME49_202860	137	135	122	3 replicates
TGME49_202870	200	144	145	3 replicates
TGME49_202880	15	18	20	3 replicates
TGME49_202890	661	671	424	3 replicates
TGME49_202895	0	0	0	0 replicates
TGME49_202900	810	756	758	3 replicates
TGME49_202910	10	0	11	2 replicates
TGME49_202920	239	215	247	3 replicates
TGME49_202930	5	5	15	3 replicates
TGME49_202940	251	283	207	3 replicates
TGME49_202950	177	185	148	3 replicates
TGME49_202960	7	9	0	2 replicates
TGME49_202970	0	6	0	1 replicate
TGME49_202975	9	0	0	1 replicate
TGME49_202980	480	567	485	3 replicates
TGME49_202990	0	0	0	0 replicates
TGME49_203000	0	1	0	0 replicates
TGME49_203010	357	329	378	3 replicates
TGME49_203020	83	113	76	3 replicates
TGME49_203030	428	427	385	3 replicates
TGME49_203040	234	147	229	3 replicates
TGME49_203050	141	92	159	3 replicates
TGME49_203060	414	460	329	3 replicates
TGME49_203070	2	0	0	0 replicates
TGME49_203080	317	304	225	3 replicates
TGME49_203090	7	0	0	1 replicate
TGME49_203100	0	0	0	0 replicates
TGME49_203110	0	0	0	0 replicates
TGME49_203120	49	67	29	3 replicates
TGME49_203135	0	0	0	0 replicates
TGME49_203150	193	193	114	3 replicates
TGME49_203160	104	120	61	3 replicates
TGME49_203170	936	896	649	3 replicates
TGME49_203175	0	2	0	0 replicates
TGME49_203180	15	54	52	3 replicates
TGME49_203200	0	0	0	0 replicates
TGME49_203220	105	112	99	3 replicates
TGME49_203230	2	0	0	0 replicates
TGME49_203240	479	480	346	3 replicates
TGME49_203250	7	0	0	1 replicate
TGME49_203260	30	32	24	3 replicates
TGME49_203270	9	7	26	3 replicates
TGME49_203280	136	144	52	3 replicates
TGME49_203290	536	266	278	3 replicates
TGME49_203300	433	479	224	3 replicates
TGME49_203310	9808	10696	8059	3 replicates
TGME49_203320	124	183	180	3 replicates
TGME49_203330	0	0	0	0 replicates
TGME49_203340	3	1	0	0 replicates
TGME49_203350	136	180	111	3 replicates
TGME49_203358	84	95	71	3 replicates
TGME49_203362	114	112	77	3 replicates
TGME49_203370	256	264	202	3 replicates
TGME49_203375	6	5	0	2 replicates
TGME49_203380	223	286	215	3 replicates
TGME49_203390	328	377	265	3 replicates
TGME49_203400	107	155	96	3 replicates
TGME49_203420	21	29	34	3 replicates
TGME49_203430	0	7	0	1 replicate
TGME49_203440	0	17	9	2 replicates
TGME49_203450	102	130	79	3 replicates
TGME49_203460	0	0	0	0 replicates
TGME49_203470	0	0	0	0 replicates
TGME49_203480	39	89	31	3 replicates
TGME49_203490	92	185	63	3 replicates
TGME49_203500	0	0	0	0 replicates
TGME49_203505	0	0	0	0 replicates
TGME49_203510	426	409	278	3 replicates
TGME49_203520	45	40	45	3 replicates
TGME49_203540	761	847	686	3 replicates
TGME49_203560	136	167	89	3 replicates
TGME49_203570	0	0	0	0 replicates
TGME49_203580	0	0	0	0 replicates
TGME49_203590	0	0	0	0 replicates
TGME49_203600	404	512	536	3 replicates
TGME49_203610	127	101	91	3 replicates
TGME49_203620	37	39	20	3 replicates
TGME49_203630	1674	2186	1456	3 replicates
TGME49_203665	167	180	114	3 replicates
TGME49_203682	4	0	0	1 replicate
TGME49_203685	0	0	0	0 replicates
TGME49_203688	0	0	0	0 replicates
TGME49_203690	152	232	238	3 replicates
TGME49_203700	248	200	127	3 replicates
TGME49_203705	13	19	13	3 replicates
TGME49_203710	509	683	753	3 replicates
TGME49_203720	39	20	13	3 replicates
TGME49_203730	39	42	53	3 replicates
TGME49_203735	14	0	1	1 replicate
TGME49_203740	128	122	70	3 replicates
TGME49_203750	20	20	6	3 replicates
TGME49_203760	94	149	76	3 replicates
TGME49_203770	0	0	0	0 replicates
TGME49_203780	281	252	264	3 replicates
TGME49_203790	413	456	483	3 replicates
TGME49_203800	0	2	0	0 replicates
TGME49_203810	342	369	420	3 replicates
TGME49_203815	21	18	6	3 replicates
TGME49_203820	999	957	1060	3 replicates
TGME49_203830	193	279	181	3 replicates
TGME49_203840	66	55	74	3 replicates
TGME49_203860	84	82	51	3 replicates
TGME49_203870	131	136	81	3 replicates
TGME49_203875	91	66	48	3 replicates
TGME49_203880	726	722	511	3 replicates
TGME49_203890	15	4	0	2 replicates
TGME49_203900	0	0	0	0 replicates
TGME49_203910	351	437	378	3 replicates
TGME49_203930	298	294	321	3 replicates
TGME49_203940	31	41	1	2 replicates
TGME49_203950	236	250	263	3 replicates
TGME49_203960	167	262	183	3 replicates
TGME49_203970	0	13	3	1 replicate
TGME49_203980	506	602	419	3 replicates
TGME49_203985	8	0	12	2 replicates
TGME49_203990	102	158	137	3 replicates
TGME49_204000	5	2	2	1 replicate
TGME49_204010	24	21	16	3 replicates
TGME49_204020	5247	6229	4711	3 replicates
TGME49_204040	44	46	38	3 replicates
TGME49_204045	6	3	0	1 replicate
TGME49_204050	1574	2031	1033	3 replicates
TGME49_204055	8	50	27	3 replicates
TGME49_204060	108	106	63	3 replicates
TGME49_204070	33	97	58	3 replicates
TGME49_204080	188	241	135	3 replicates
TGME49_204090	10	11	7	3 replicates
TGME49_204100	297	312	244	3 replicates
TGME49_204110	48	71	70	3 replicates
TGME49_204120	106	185	51	3 replicates
TGME49_204130	939	1079	666	3 replicates
TGME49_204140	65	102	70	3 replicates
TGME49_204150	28	45	32	3 replicates
TGME49_204160	223	273	202	3 replicates
TGME49_204270	142	215	149	3 replicates
TGME49_204280	382	387	233	3 replicates
TGME49_204290	0	0	0	0 replicates
TGME49_204300	7	0	0	1 replicate
TGME49_204310	372	506	355	3 replicates
TGME49_204315	29	36	31	3 replicates
TGME49_204320	68	102	19	3 replicates
TGME49_204325	0	0	0	0 replicates
TGME49_204330	29	10	25	3 replicates
TGME49_204340	827	924	676	3 replicates
TGME49_204350	131	158	156	3 replicates
TGME49_204360	34	76	58	3 replicates
TGME49_204370	416	485	423	3 replicates
TGME49_204380	108	138	158	3 replicates
TGME49_204390	2	18	24	2 replicates
TGME49_204395	1	12	9	2 replicates
TGME49_204400	2008	2082	1543	3 replicates
TGME49_204410	49	49	15	3 replicates
TGME49_204420	2	8	3	1 replicate
TGME49_204440	59	48	27	3 replicates
TGME49_204460	0	0	0	0 replicates
TGME49_204468	0	0	0	0 replicates
TGME49_204472	0	0	0	0 replicates
TGME49_204480	480	569	635	3 replicates
TGME49_204490	77	80	76	3 replicates
TGME49_204500	25	33	39	3 replicates
TGME49_204505	7	0	0	1 replicate
TGME49_204510	237	230	201	3 replicates
TGME49_204520	5	0	1	1 replicate
TGME49_204530	5502	5963	4224	3 replicates
TGME49_204540	46	76	71	3 replicates
TGME49_204550	146	194	153	3 replicates
TGME49_204560	0	0	0	0 replicates
TGME49_204870	0	0	0	0 replicates
TGME49_204880	278	194	240	3 replicates
TGME49_205000	157	178	61	3 replicates
TGME49_205010	460	398	285	3 replicates
TGME49_205020	6	7	0	2 replicates
TGME49_205030	84	118	120	3 replicates
TGME49_205040	323	344	284	3 replicates
TGME49_205050	0	9	7	2 replicates
TGME49_205060	134	69	67	3 replicates
TGME49_205070	0	0	0	0 replicates
TGME49_205080	0	0	0	0 replicates
TGME49_205090	0	0	0	0 replicates
TGME49_205100	83	116	46	3 replicates
TGME49_205110	12	13	18	3 replicates
TGME49_205120	11	36	19	3 replicates
TGME49_205130	221	293	331	3 replicates
TGME49_205140	15	2	1	1 replicate
TGME49_205150	12	55	45	3 replicates
TGME49_205160	53	66	31	3 replicates
TGME49_205170	360	431	243	3 replicates
TGME49_205180	884	954	732	3 replicates
TGME49_205190	74	99	91	3 replicates
TGME49_205200	194	202	177	3 replicates
TGME49_205210	60	52	51	3 replicates
TGME49_205220	394	419	285	3 replicates
TGME49_205230	1	7	0	1 replicate
TGME49_205240	45	105	74	3 replicates
TGME49_205250	817	976	826	3 replicates
TGME49_205265	10	17	10	3 replicates
TGME49_205280	854	1108	532	3 replicates
TGME49_205290	316	361	269	3 replicates
TGME49_205300	203	211	200	3 replicates
TGME49_205310	0	2	0	0 replicates
TGME49_205320	405	493	394	3 replicates
TGME49_205330	626	643	597	3 replicates
TGME49_205340	2978	4068	3199	3 replicates
TGME49_205350	617	790	478	3 replicates
TGME49_205360	708	776	515	3 replicates
TGME49_205370	240	197	116	3 replicates
TGME49_205380	370	365	290	3 replicates
TGME49_205390	37	28	40	3 replicates
TGME49_205398	0	0	0	0 replicates
TGME49_205402	3	0	0	0 replicates
TGME49_205410	83	72	41	3 replicates
TGME49_205420	0	7	7	2 replicates
TGME49_205425	0	0	0	0 replicates
TGME49_205430	0	0	1	0 replicates
TGME49_205440	530	637	499	3 replicates
TGME49_205450	0	7	0	1 replicate
TGME49_205460	186	273	150	3 replicates
TGME49_205470	3434	4383	3344	3 replicates
TGME49_205480	18	52	31	3 replicates
TGME49_205490	733	817	501	3 replicates
TGME49_205500	247	295	276	3 replicates
TGME49_205510	219	323	241	3 replicates
TGME49_205520	3	0	0	0 replicates
TGME49_205530	15	0	5	2 replicates
TGME49_205540	153	163	102	3 replicates
TGME49_205550	28	25	9	3 replicates
TGME49_205558	1111	1594	1357	3 replicates
TGME49_205562	31	57	38	3 replicates
TGME49_205570	114	162	166	3 replicates
TGME49_205580	377	382	354	3 replicates
TGME49_205590	0	0	0	0 replicates
TGME49_205600	176	158	96	3 replicates
TGME49_205615	90	130	95	3 replicates
TGME49_205625	1	16	2	1 replicate
TGME49_205630	0	0	0	0 replicates
TGME49_205640	189	298	232	3 replicates
TGME49_205650	1463	1683	1390	3 replicates
TGME49_205658	10	24	27	3 replicates
TGME49_205662	12	13	7	3 replicates
TGME49_205670	295	420	239	3 replicates
TGME49_205680	51	83	56	3 replicates
TGME49_205690	287	217	226	3 replicates
TGME49_205700	2278	2918	2105	3 replicates
TGME49_205710	561	704	524	3 replicates
TGME49_205720	70	64	82	3 replicates
TGME49_205730	44	47	63	3 replicates
TGME49_205740	390	531	367	3 replicates
TGME49_205750	170	175	183	3 replicates
TGME49_205760	0	0	0	0 replicates
TGME49_205770	0	0	0	0 replicates
TGME49_206290	9	5	14	3 replicates
TGME49_206300	92	109	98	3 replicates
TGME49_206310	209	152	96	3 replicates
TGME49_206320	487	382	638	3 replicates
TGME49_206330	194	236	123	3 replicates
TGME49_206340	586	610	381	3 replicates
TGME49_206350	465	520	333	3 replicates
TGME49_206360	132	128	114	3 replicates
TGME49_206380	303	387	217	3 replicates
TGME49_206390	36	49	72	3 replicates
TGME49_206400	75	94	26	3 replicates
TGME49_206415	147	253	151	3 replicates
TGME49_206430	173	184	188	3 replicates
TGME49_206440	20	53	0	2 replicates
TGME49_206450	697	698	503	3 replicates
TGME49_206460	76	48	87	3 replicates
TGME49_206470	1064	1281	1226	3 replicates
TGME49_206480	161	270	205	3 replicates
TGME49_206490	52	84	74	3 replicates
TGME49_206500	40	87	31	3 replicates
TGME49_206510	604	625	456	3 replicates
TGME49_206520	0	5	11	2 replicates
TGME49_206540	64	53	39	3 replicates
TGME49_206550	11	7	6	3 replicates
TGME49_206560	0	0	0	0 replicates
TGME49_206570	4	6	0	2 replicates
TGME49_206580	193	171	249	3 replicates
TGME49_206590	238	241	251	3 replicates
TGME49_206600	300	266	223	3 replicates
TGME49_206605	11	13	3	2 replicates
TGME49_206610	81	121	97	3 replicates
TGME49_206620	0	0	0	0 replicates
TGME49_206630	164	181	116	3 replicates
TGME49_206640	205	223	116	3 replicates
TGME49_206650	6	9	14	3 replicates
TGME49_206660	5	9	19	3 replicates
TGME49_206670	424	499	447	3 replicates
TGME49_206680	104	79	132	3 replicates
TGME49_206690	603	594	551	3 replicates
TGME49_206695	98	85	111	3 replicates
TGME49_206700	49	53	33	3 replicates
TGME49_206710	79	162	114	3 replicates
TGME49_206910	0	0	0	0 replicates
TGME49_207005	0	0	0	0 replicates
TGME49_207010	0	0	0	0 replicates
TGME49_207015	1	0	0	0 replicates
TGME49_207020	9	8	8	3 replicates
TGME49_207030	0	6	5	2 replicates
TGME49_207040	23	34	40	3 replicates
TGME49_207050	0	0	0	0 replicates
TGME49_207060	1454	1582	1295	3 replicates
TGME49_207065	103	58	76	3 replicates
TGME49_207070	59	80	36	3 replicates
TGME49_207080	115	90	84	3 replicates
TGME49_207100	139	116	87	3 replicates
TGME49_207110	0	0	0	0 replicates
TGME49_207120	49	105	65	3 replicates
TGME49_207130	0	3	1	0 replicates
TGME49_207140	39	40	49	3 replicates
TGME49_207150	26	1	0	1 replicate
TGME49_207160	31	1	23	2 replicates
TGME49_207170	318	415	406	3 replicates
TGME49_207180	137	121	74	3 replicates
TGME49_207200	82	80	145	3 replicates
TGME49_207210	3	4	4	2 replicates
TGME49_207230	290	270	145	3 replicates
TGME49_207240	1062	909	751	3 replicates
TGME49_207250	0	5	0	1 replicate
TGME49_207350	0	0	0	0 replicates
TGME49_207360	0	0	0	0 replicates
TGME49_207365	0	0	0	0 replicates
TGME49_207370	890	961	676	3 replicates
TGME49_207380	0	0	5	1 replicate
TGME49_207390	32	57	38	3 replicates
TGME49_207400	177	133	123	3 replicates
TGME49_207403	8	3	3	1 replicate
TGME49_207407	0	0	0	0 replicates
TGME49_207410	0	0	6	1 replicate
TGME49_207420	106	117	108	3 replicates
TGME49_207430	128	198	102	3 replicates
TGME49_207440	4135	5493	3791	3 replicates
TGME49_207450	130	150	112	3 replicates
TGME49_207460	38	34	61	3 replicates
TGME49_207470	5	4	0	2 replicates
TGME49_207480	146	179	149	3 replicates
TGME49_207590	97	107	68	3 replicates
TGME49_207600	34	31	16	3 replicates
TGME49_207610	0	0	0	0 replicates
TGME49_207620	1038	944	916	3 replicates
TGME49_207630	42	36	26	3 replicates
TGME49_207640	624	625	650	3 replicates
TGME49_207650	1	0	0	0 replicates
TGME49_207665	33	39	74	3 replicates
TGME49_207680	45	31	48	3 replicates
TGME49_207690	310	350	293	3 replicates
TGME49_207700	0	0	0	0 replicates
TGME49_207710	113	82	76	3 replicates
TGME49_207720	58	114	85	3 replicates
TGME49_207730	1	0	0	0 replicates
TGME49_207740	0	0	0	0 replicates
TGME49_207750	603	734	499	3 replicates
TGME49_207760	469	411	350	3 replicates
TGME49_207770	587	569	538	3 replicates
TGME49_207780	0	0	0	0 replicates
TGME49_207790	0	0	0	0 replicates
TGME49_207800	239	214	99	3 replicates
TGME49_207810	88	731	10	3 replicates
TGME49_207820	1010	978	741	3 replicates
TGME49_207830	82	93	122	3 replicates
TGME49_207840	134	192	158	3 replicates
TGME49_207865	9	14	4	3 replicates
TGME49_207875	10	5	13	3 replicates
TGME49_207880	105	130	42	3 replicates
TGME49_207900	97	164	77	3 replicates
TGME49_207910	98	74	29	3 replicates
TGME49_207920	166	140	130	3 replicates
TGME49_207930	165	168	86	3 replicates
TGME49_207940	14	20	11	3 replicates
TGME49_207950	241	147	218	3 replicates
TGME49_207955	0	0	4	1 replicate
TGME49_207960	125	95	78	3 replicates
TGME49_207965	0	0	0	0 replicates
TGME49_207970	15	0	0	1 replicate
TGME49_207980	4	4	0	2 replicates
TGME49_207990	167	238	240	3 replicates
TGME49_208010	152	150	157	3 replicates
TGME49_208020	8	14	14	3 replicates
TGME49_208030	4547	4506	4087	3 replicates
TGME49_208040	29	24	32	3 replicates
TGME49_208050	49	57	57	3 replicates
TGME49_208070	188	232	202	3 replicates
TGME49_208080	2	0	0	0 replicates
TGME49_208090	6	5	0	2 replicates
TGME49_208200	172	151	123	3 replicates
TGME49_208300	260	294	244	3 replicates
TGME49_208310	107	88	106	3 replicates
TGME49_208320	168	167	179	3 replicates
TGME49_208330	0	0	0	0 replicates
TGME49_208340	385	492	410	3 replicates
TGME49_208350	210	168	129	3 replicates
TGME49_208360	13	6	14	3 replicates
TGME49_208370	1367	1657	990	3 replicates
TGME49_208380	0	0	0	0 replicates
TGME49_208390	78	78	61	3 replicates
TGME49_208400	273	333	290	3 replicates
TGME49_208410	147	158	64	3 replicates
TGME49_208420	374	394	235	3 replicates
TGME49_208430	82	127	132	3 replicates
TGME49_208440	386	428	334	3 replicates
TGME49_208450	649	706	446	3 replicates
TGME49_208460	0	3	9	1 replicate
TGME49_208470	0	7	0	1 replicate
TGME49_208480	8	16	15	3 replicates
TGME49_208490	133	293	170	3 replicates
TGME49_208500	337	382	232	3 replicates
TGME49_208510	42	110	36	3 replicates
TGME49_208530	192	152	151	3 replicates
TGME49_208540	154	168	85	3 replicates
TGME49_208550	307	220	217	3 replicates
TGME49_208560	328	357	304	3 replicates
TGME49_208570	676	608	452	3 replicates
TGME49_208580	74	108	100	3 replicates
TGME49_208590	290	349	281	3 replicates
TGME49_208710	130	137	65	3 replicates
TGME49_208718	438	470	345	3 replicates
TGME49_208722	172	170	130	3 replicates
TGME49_208730	1036	593	592	3 replicates
TGME49_208740	1337	560	1028	3 replicates
TGME49_208750	182	232	199	3 replicates
TGME49_208760	0	0	0	0 replicates
TGME49_208770	0	7	0	1 replicate
TGME49_208780	139	188	126	3 replicates
TGME49_208790	162	170	125	3 replicates
TGME49_208800	268	301	212	3 replicates
TGME49_208810	0	8	0	1 replicate
TGME49_208820	36	66	70	3 replicates
TGME49_208830	1876	2651	2169	3 replicates
TGME49_208842	391	436	343	3 replicates
TGME49_208850	78	83	41	3 replicates
TGME49_208910	431	441	391	3 replicates
TGME49_208970	464	588	330	3 replicates
TGME49_208980	21	8	29	3 replicates
TGME49_208990	36	28	25	3 replicates
TGME49_209000	261	395	470	3 replicates
TGME49_209005	3	0	0	0 replicates
TGME49_209010	43	65	32	3 replicates
TGME49_209020	23	28	27	3 replicates
TGME49_209030	3659	4300	4579	3 replicates
TGME49_209040	0	0	0	0 replicates
TGME49_209045	0	6	0	1 replicate
TGME49_209050	531	616	523	3 replicates
TGME49_209060	236	238	227	3 replicates
TGME49_209070	249	188	159	3 replicates
TGME49_209080	208	307	126	3 replicates
TGME49_209090	135	118	165	3 replicates
TGME49_209095	65	84	108	3 replicates
TGME49_209100	360	425	182	3 replicates
TGME49_209108	36	69	8	3 replicates
TGME49_209112	5	13	19	3 replicates
TGME49_209120	27	33	28	3 replicates
TGME49_209130	30	19	18	3 replicates
TGME49_209140	267	304	189	3 replicates
TGME49_209150	302	379	212	3 replicates
TGME49_209160	106	158	116	3 replicates
TGME49_209170	132	161	137	3 replicates
TGME49_209180	27	16	18	3 replicates
TGME49_209190	50	43	65	3 replicates
TGME49_209200	92	119	113	3 replicates
TGME49_209210	403	384	334	3 replicates
TGME49_209230	0	8	0	1 replicate
TGME49_209240	31	40	62	3 replicates
TGME49_209250	1311	1441	1298	3 replicates
TGME49_209260	889	906	884	3 replicates
TGME49_209270	87	62	62	3 replicates
TGME49_209280	167	223	149	3 replicates
TGME49_209290	2475	3056	2508	3 replicates
TGME49_209300	3	13	0	1 replicate
TGME49_209410	4	3	0	1 replicate
TGME49_209420	811	835	510	3 replicates
TGME49_209430	233	179	144	3 replicates
TGME49_209440	325	347	357	3 replicates
TGME49_209450	578	553	322	3 replicates
TGME49_209460	101	91	36	3 replicates
TGME49_209470	0	0	0	0 replicates
TGME49_209480	0	0	0	0 replicates
TGME49_209485	0	0	0	0 replicates
TGME49_209490	142	136	116	3 replicates
TGME49_209500	213	197	268	3 replicates
TGME49_209510	0	0	0	0 replicates
TGME49_209515	0	1	0	0 replicates
TGME49_209520	81	101	53	3 replicates
TGME49_209530	32	18	4	3 replicates
TGME49_209540	22	12	0	2 replicates
TGME49_209550	5	15	9	3 replicates
TGME49_209560	0	0	0	0 replicates
TGME49_209570	48	47	61	3 replicates
TGME49_209580	218	207	125	3 replicates
TGME49_209583	6	0	0	1 replicate
TGME49_209585	3	0	0	0 replicates
TGME49_209590	8	12	0	2 replicates
TGME49_209600	1680	1598	1430	3 replicates
TGME49_209610	5	6	0	2 replicates
TGME49_209620	3	0	0	0 replicates
TGME49_209630	147	148	67	3 replicates
TGME49_209640	18	26	6	3 replicates
TGME49_209650	121	179	117	3 replicates
TGME49_209670	13	19	13	3 replicates
TGME49_209680	33	47	27	3 replicates
TGME49_209690	224	157	201	3 replicates
TGME49_209700	316	281	299	3 replicates
TGME49_209705	0	5	4	2 replicates
TGME49_209710	135	124	143	3 replicates
TGME49_209720	378	315	350	3 replicates
TGME49_209730	171	206	112	3 replicates
TGME49_209740	117	166	94	3 replicates
TGME49_209755	13	0	7	2 replicates
TGME49_209770	13	33	31	3 replicates
TGME49_209780	0	0	0	0 replicates
TGME49_209790	85	95	97	3 replicates
TGME49_209800	717	539	481	3 replicates
TGME49_209810	2	3	1	0 replicates
TGME49_209820	8	4	2	2 replicates
TGME49_209830	5	0	0	1 replicate
TGME49_209850	108	78	137	3 replicates
TGME49_209860	24	12	14	3 replicates
TGME49_209870	50	54	73	3 replicates
TGME49_209880	424	472	345	3 replicates
TGME49_209890	1068	872	994	3 replicates
TGME49_209900	101	100	77	3 replicates
TGME49_209910	2769	2915	2502	3 replicates
TGME49_209920	7	7	0	2 replicates
TGME49_209930	2	0	2	0 replicates
TGME49_209940	41	43	40	3 replicates
TGME49_209945	91	86	67	3 replicates
TGME49_209950	128	228	169	3 replicates
TGME49_209960	185	347	233	3 replicates
TGME49_209970	41	48	28	3 replicates
TGME49_209985	110	82	142	3 replicates
TGME49_210095	14	0	0	1 replicate
TGME49_210100	1	1	0	0 replicates
TGME49_210210	0	1	0	0 replicates
TGME49_210220	31	32	30	3 replicates
TGME49_210230	159	208	176	3 replicates
TGME49_210235	0	0	6	1 replicate
TGME49_210245	8	14	0	2 replicates
TGME49_210255	436	481	414	3 replicates
TGME49_210260	7	10	2	2 replicates
TGME49_210270	444	360	335	3 replicates
TGME49_210280	70	68	43	3 replicates
TGME49_210300	651	769	628	3 replicates
TGME49_210310	154	134	123	3 replicates
TGME49_210320	0	0	0	0 replicates
TGME49_210330	0	0	0	0 replicates
TGME49_210345	34	53	106	3 replicates
TGME49_210360	33	62	49	3 replicates
TGME49_210370	1194	1543	1472	3 replicates
TGME49_210380	160	150	131	3 replicates
TGME49_210390	50	73	39	3 replicates
TGME49_210400	0	0	0	0 replicates
TGME49_210408	3934	4282	3352	3 replicates
TGME49_210412	49	59	66	3 replicates
TGME49_210420	172	208	234	3 replicates
TGME49_210430	287	360	224	3 replicates
TGME49_210440	240	294	173	3 replicates
TGME49_210450	19	28	28	3 replicates
TGME49_210460	0	0	0	0 replicates
TGME49_210470	0	0	0	0 replicates
TGME49_210478	1	0	0	0 replicates
TGME49_210482	7	0	0	1 replicate
TGME49_210490	107	96	107	3 replicates
TGME49_210600	0	0	0	0 replicates
TGME49_210678	0	0	0	0 replicates
TGME49_210682	0	0	0	0 replicates
TGME49_210690	3859	5061	2973	3 replicates
TGME49_210700	220	248	191	3 replicates
TGME49_210715	68	51	69	3 replicates
TGME49_210730	187	257	181	3 replicates
TGME49_210740	0	0	0	0 replicates
TGME49_210750	170	143	85	3 replicates
TGME49_210760	152	101	151	3 replicates
TGME49_210770	0	0	0	0 replicates
TGME49_210778	249	233	216	3 replicates
TGME49_210781	255	349	314	3 replicates
TGME49_210783	0	0	0	0 replicates
TGME49_210787	44	66	36	3 replicates
TGME49_210790	184	165	224	3 replicates
TGME49_210800	107	91	31	3 replicates
TGME49_210810	505	392	519	3 replicates
TGME49_210815	0	0	0	0 replicates
TGME49_210820	211	217	195	3 replicates
TGME49_210830	55	45	78	3 replicates
TGME49_210840	410	563	585	3 replicates
TGME49_210950	0	9	0	1 replicate
TGME49_210960	76	72	58	3 replicates
TGME49_210970	0	0	0	0 replicates
TGME49_210975	13	0	0	1 replicate
TGME49_210980	274	318	226	3 replicates
TGME49_210990	6	6	0	2 replicates
TGME49_211000	0	0	0	0 replicates
TGME49_211010	162	213	158	3 replicates
TGME49_211015	45	43	34	3 replicates
TGME49_211020	85	94	48	3 replicates
TGME49_211030	804	910	953	3 replicates
TGME49_211040	729	955	745	3 replicates
TGME49_211050	2	0	0	0 replicates
TGME49_211060	63	64	79	3 replicates
TGME49_211070	30	78	41	3 replicates
TGME49_211080	0	0	0	0 replicates
TGME49_211090	147	199	102	3 replicates
TGME49_211150	93	123	113	3 replicates
TGME49_211220	17	28	18	3 replicates
TGME49_211230	229	273	200	3 replicates
TGME49_211240	57	66	46	3 replicates
TGME49_211250	704	741	538	3 replicates
TGME49_211260	768	748	654	3 replicates
TGME49_211270	61	85	59	3 replicates
TGME49_211280	21	72	26	3 replicates
TGME49_211290	1138	1294	1209	3 replicates
TGME49_211300	128	102	98	3 replicates
TGME49_211310	133	135	60	3 replicates
TGME49_211320	0	0	0	0 replicates
TGME49_211330	122	162	69	3 replicates
TGME49_211340	278	267	182	3 replicates
TGME49_211350	56	145	78	3 replicates
TGME49_211360	4	1	0	1 replicate
TGME49_211370	0	0	0	0 replicates
TGME49_211380	0	0	0	0 replicates
TGME49_211385	0	0	0	0 replicates
TGME49_211390	19	5	9	3 replicates
TGME49_211400	85	119	83	3 replicates
TGME49_211410	145	142	75	3 replicates
TGME49_211420	911	1028	752	3 replicates
TGME49_211430	0	0	0	0 replicates
TGME49_211440	238	208	108	3 replicates
TGME49_211450	21	3	16	2 replicates
TGME49_211460	499	557	487	3 replicates
TGME49_211470	2	12	12	2 replicates
TGME49_211480	153	158	122	3 replicates
TGME49_211600	147	124	112	3 replicates
TGME49_211610	178	170	142	3 replicates
TGME49_211630	517	749	519	3 replicates
TGME49_211640	135	153	109	3 replicates
TGME49_211650	63	102	45	3 replicates
TGME49_211660	0	3	7	1 replicate
TGME49_211670	140	164	134	3 replicates
TGME49_211675	3	10	0	1 replicate
TGME49_211680	6196	6737	5475	3 replicates
TGME49_211690	63	112	70	3 replicates
TGME49_211695	2	0	0	0 replicates
TGME49_211700	130	144	133	3 replicates
TGME49_211710	324	417	319	3 replicates
TGME49_211720	2542	2527	2291	3 replicates
TGME49_211730	519	508	390	3 replicates
TGME49_211850	180	131	122	3 replicates
TGME49_211860	230	169	186	3 replicates
TGME49_211870	90	83	91	3 replicates
TGME49_211880	37	25	27	3 replicates
TGME49_211890	216	267	186	3 replicates
TGME49_211910	0	0	0	0 replicates
TGME49_211920	0	0	0	0 replicates
TGME49_212030	0	0	0	0 replicates
TGME49_212045	0	0	0	0 replicates
TGME49_212060	0	0	0	0 replicates
TGME49_212075	0	0	0	0 replicates
TGME49_212090	66	57	23	3 replicates
TGME49_212100	57	78	51	3 replicates
TGME49_212110	40	72	60	3 replicates
TGME49_212130	349	374	194	3 replicates
TGME49_212140	298	308	235	3 replicates
TGME49_212145	0	4	6	2 replicates
TGME49_212150	59	50	72	3 replicates
TGME49_212160	17	23	14	3 replicates
TGME49_212170	206	283	149	3 replicates
TGME49_212180	0	0	0	0 replicates
TGME49_212190	1160	1253	1185	3 replicates
TGME49_212200	103	69	38	3 replicates
TGME49_212210	131	222	135	3 replicates
TGME49_212220	689	699	664	3 replicates
TGME49_212230	0	0	0	0 replicates
TGME49_212240	4	6	0	2 replicates
TGME49_212250	502	511	405	3 replicates
TGME49_212260	316	329	370	3 replicates
TGME49_212270	522	661	377	3 replicates
TGME49_212275	0	0	0	0 replicates
TGME49_212280	43	30	24	3 replicates
TGME49_212290	2838	4070	2721	3 replicates
TGME49_212300	1533	1720	1326	3 replicates
TGME49_212310	1005	1191	722	3 replicates
TGME49_212410	47	80	35	3 replicates
TGME49_212420	24	3	8	2 replicates
TGME49_212710	0	0	0	0 replicates
TGME49_212725	169	142	109	3 replicates
TGME49_212735	48	59	39	3 replicates
TGME49_212740	0	0	0	0 replicates
TGME49_212750	11	24	0	2 replicates
TGME49_212760	55	19	9	3 replicates
TGME49_212770	1378	1541	1518	3 replicates
TGME49_212775	0	0	0	0 replicates
TGME49_212780	527	614	458	3 replicates
TGME49_212800	105	146	105	3 replicates
TGME49_212810	0	0	4	1 replicate
TGME49_212820	238	258	280	3 replicates
TGME49_212830	3	0	9	1 replicate
TGME49_212840	182	140	137	3 replicates
TGME49_212850	194	311	184	3 replicates
TGME49_212860	59	69	39	3 replicates
TGME49_212880	1180	1075	970	3 replicates
TGME49_212900	669	702	487	3 replicates
TGME49_212910	2	4	0	1 replicate
TGME49_212920	155	186	160	3 replicates
TGME49_212930	119	186	94	3 replicates
TGME49_212937	0	0	0	0 replicates
TGME49_212940	34	24	34	3 replicates
TGME49_212950	103	92	87	3 replicates
TGME49_212955	8	0	0	1 replicate
TGME49_212960	101	154	92	3 replicates
TGME49_212970	5	0	0	1 replicate
TGME49_212980	2940	2790	2606	3 replicates
TGME49_212990	33	30	32	3 replicates
TGME49_213000	37	33	11	3 replicates
TGME49_213010	62	81	47	3 replicates
TGME49_213020	31	27	30	3 replicates
TGME49_213030	637	739	541	3 replicates
TGME49_213040	198	193	149	3 replicates
TGME49_213050	1792	1926	1316	3 replicates
TGME49_213060	111	182	118	3 replicates
TGME49_213065	1	0	0	0 replicates
TGME49_213067	170	147	229	3 replicates
TGME49_213069	0	4	0	1 replicate
TGME49_213072	111	115	80	3 replicates
TGME49_213100	12	10	12	3 replicates
TGME49_213115	21	19	16	3 replicates
TGME49_213240	27	13	12	3 replicates
TGME49_213255	19	17	2	2 replicates
TGME49_213280	678	792	479	3 replicates
TGME49_213290	2	0	0	0 replicates
TGME49_213300	125	96	81	3 replicates
TGME49_213310	72	58	68	3 replicates
TGME49_213325	44	41	50	3 replicates
TGME49_213340	35	41	5	3 replicates
TGME49_213350	3259	4335	3010	3 replicates
TGME49_213360	0	4	0	1 replicate
TGME49_213370	148	150	144	3 replicates
TGME49_213380	0	0	0	0 replicates
TGME49_213388	117	131	91	3 replicates
TGME49_213392	611	615	468	3 replicates
TGME49_213400	35	51	39	3 replicates
TGME49_213410	299	413	329	3 replicates
TGME49_213415	16	15	0	2 replicates
TGME49_213420	38	46	15	3 replicates
TGME49_213430	0	0	0	0 replicates
TGME49_213445	112	117	46	3 replicates
TGME49_213460	24	25	35	3 replicates
TGME49_213480	12	4	6	3 replicates
TGME49_213490	124	111	87	3 replicates
TGME49_213500	9	18	0	2 replicates
TGME49_213510	12	20	8	3 replicates
TGME49_213520	237	219	191	3 replicates
TGME49_213530	2	0	8	1 replicate
TGME49_213550	339	552	330	3 replicates
TGME49_213560	0	1	0	0 replicates
TGME49_213570	575	681	592	3 replicates
TGME49_213580	3452	4573	2915	3 replicates
TGME49_213590	248	302	299	3 replicates
TGME49_213600	31	37	48	3 replicates
TGME49_213610	699	607	430	3 replicates
TGME49_213620	215	112	92	3 replicates
TGME49_213635	5	23	0	2 replicates
TGME49_213650	183	159	69	3 replicates
TGME49_213660	3831	4023	3079	3 replicates
TGME49_213670	167	247	204	3 replicates
TGME49_213680	39	60	59	3 replicates
TGME49_213690	80	129	117	3 replicates
TGME49_213700	0	4	0	1 replicate
TGME49_213710	202	208	202	3 replicates
TGME49_213720	5	13	9	3 replicates
TGME49_213730	557	462	379	3 replicates
TGME49_213740	132	157	113	3 replicates
TGME49_213746	58	58	46	3 replicates
TGME49_213748	39	31	22	3 replicates
TGME49_213752	48	59	56	3 replicates
TGME49_213760	0	0	0	0 replicates
TGME49_213770	369	424	286	3 replicates
TGME49_213780	18	16	8	3 replicates
TGME49_213790	64	39	18	3 replicates
TGME49_213800	136	184	128	3 replicates
TGME49_213810	26	45	16	3 replicates
TGME49_213820	216	205	146	3 replicates
TGME49_213830	63	58	54	3 replicates
TGME49_213840	7	0	0	1 replicate
TGME49_213850	4	5	3	2 replicates
TGME49_213860	0	0	0	0 replicates
TGME49_213870	291	276	252	3 replicates
TGME49_213880	14	14	7	3 replicates
TGME49_213885	0	2	2	0 replicates
TGME49_213890	48	72	39	3 replicates
TGME49_213900	546	580	448	3 replicates
TGME49_213910	12	22	12	3 replicates
TGME49_213920	334	413	359	3 replicates
TGME49_213930	20	36	41	3 replicates
TGME49_213940	549	768	434	3 replicates
TGME49_213950	281	234	192	3 replicates
TGME49_213960	9	1	0	1 replicate
TGME49_213970	35	35	6	3 replicates
TGME49_214070	21	2	11	2 replicates
TGME49_214080	634	1023	636	3 replicates
TGME49_214090	452	309	459	3 replicates
TGME49_214100	108	81	67	3 replicates
TGME49_214110	42	55	21	3 replicates
TGME49_214115	0	0	0	0 replicates
TGME49_214120	7	17	0	2 replicates
TGME49_214130	299	271	214	3 replicates
TGME49_214140	858	706	759	3 replicates
TGME49_214150	18	46	38	3 replicates
TGME49_214160	6	12	0	2 replicates
TGME49_214170	117	156	97	3 replicates
TGME49_214180	444	572	409	3 replicates
TGME49_214190	14	28	10	3 replicates
TGME49_214200	184	230	223	3 replicates
TGME49_214210	522	743	594	3 replicates
TGME49_214220	1328	1218	1072	3 replicates
TGME49_214230	9	54	48	3 replicates
TGME49_214240	408	470	379	3 replicates
TGME49_214250	566	645	558	3 replicates
TGME49_214260	247	269	246	3 replicates
TGME49_214270	831	1030	1070	3 replicates
TGME49_214280	42	55	5	3 replicates
TGME49_214290	92	75	83	3 replicates
TGME49_214295	0	0	0	0 replicates
TGME49_214300	315	316	239	3 replicates
TGME49_214310	109	92	60	3 replicates
TGME49_214320	2015	1812	1770	3 replicates
TGME49_214330	33	22	64	3 replicates
TGME49_214340	145	120	146	3 replicates
TGME49_214350	740	721	700	3 replicates
TGME49_214360	28	105	53	3 replicates
TGME49_214370	102	123	80	3 replicates
TGME49_214380	49	36	16	3 replicates
TGME49_214385	2	6	0	1 replicate
TGME49_214390	9	14	0	2 replicates
TGME49_214400	65	71	99	3 replicates
TGME49_214410	868	689	576	3 replicates
TGME49_214420	29	12	9	3 replicates
TGME49_214430	106	71	16	3 replicates
TGME49_214440	850	1156	859	3 replicates
TGME49_214450	4	3	9	2 replicates
TGME49_214470	45	54	33	3 replicates
TGME49_214480	52	57	24	3 replicates
TGME49_214490	202	312	189	3 replicates
TGME49_214500	152	112	76	3 replicates
TGME49_214510	4	0	0	1 replicate
TGME49_214520	67	80	40	3 replicates
TGME49_214530	74	44	28	3 replicates
TGME49_214540	451	503	395	3 replicates
TGME49_214545	1	0	0	0 replicates
TGME49_214550	0	0	0	0 replicates
TGME49_214560	246	256	217	3 replicates
TGME49_214570	0	0	0	0 replicates
TGME49_214575	339	297	289	3 replicates
TGME49_214580	198	268	161	3 replicates
TGME49_214590	426	386	350	3 replicates
TGME49_214600	105	172	136	3 replicates
TGME49_214610	63	27	37	3 replicates
TGME49_214620	66	86	37	3 replicates
TGME49_214630	17	26	26	3 replicates
TGME49_214740	61	83	35	3 replicates
TGME49_214750	202	265	224	3 replicates
TGME49_214760	47	56	66	3 replicates
TGME49_214770	131	137	115	3 replicates
TGME49_214780	151	120	98	3 replicates
TGME49_214783	3	0	0	0 replicates
TGME49_214787	0	0	0	0 replicates
TGME49_214790	865	1109	856	3 replicates
TGME49_214800	83	98	108	3 replicates
TGME49_214810	26	49	29	3 replicates
TGME49_214820	223	213	165	3 replicates
TGME49_214830	39	45	41	3 replicates
TGME49_214835	56	101	25	3 replicates
TGME49_214840	2883	3526	2637	3 replicates
TGME49_214850	63	71	65	3 replicates
TGME49_214860	0	2	0	0 replicates
TGME49_214870	107	148	98	3 replicates
TGME49_214880	960	970	767	3 replicates
TGME49_214900	489	452	338	3 replicates
TGME49_214910	16	17	29	3 replicates
TGME49_214920	63	75	43	3 replicates
TGME49_214930	174	158	174	3 replicates
TGME49_214940	761	1169	497	3 replicates
TGME49_214950	1416	1318	1131	3 replicates
TGME49_214960	214	234	201	3 replicates
TGME49_214970	1343	1335	1200	3 replicates
TGME49_214980	582	534	401	3 replicates
TGME49_214990	270	342	311	3 replicates
TGME49_215010	40	20	31	3 replicates
TGME49_215020	7	18	3	2 replicates
TGME49_215030	41	54	38	3 replicates
TGME49_215040	311	371	316	3 replicates
TGME49_215050	40	51	54	3 replicates
TGME49_215055	3	0	0	0 replicates
TGME49_215060	56	69	79	3 replicates
TGME49_215070	139	185	132	3 replicates
TGME49_215080	87	56	53	3 replicates
TGME49_215090	42	33	19	3 replicates
TGME49_215100	67	95	76	3 replicates
TGME49_215110	0	0	0	0 replicates
TGME49_215120	0	0	0	0 replicates
TGME49_215130	175	251	235	3 replicates
TGME49_215140	1	4	6	2 replicates
TGME49_215150	940	1040	1024	3 replicates
TGME49_215160	1303	1202	1030	3 replicates
TGME49_215165	0	0	0	0 replicates
TGME49_215170	648	745	578	3 replicates
TGME49_215180	25	36	32	3 replicates
TGME49_215185	0	0	0	0 replicates
TGME49_215195	5	6	4	3 replicates
TGME49_215210	193	163	159	3 replicates
TGME49_215220	577	728	394	3 replicates
TGME49_215230	409	405	323	3 replicates
TGME49_215250	9	5	3	2 replicates
TGME49_215260	251	416	296	3 replicates
TGME49_215270	0	0	0	0 replicates
TGME49_215280	111	91	127	3 replicates
TGME49_215290	78	55	47	3 replicates
TGME49_215300	22	43	13	3 replicates
TGME49_215320	0	0	0	0 replicates
TGME49_215328	0	0	0	0 replicates
TGME49_215340	5	9	4	3 replicates
TGME49_215343	5	14	0	2 replicates
TGME49_215347	49	28	46	3 replicates
TGME49_215350	589	517	589	3 replicates
TGME49_215360	157	201	102	3 replicates
TGME49_215370	178	240	185	3 replicates
TGME49_215380	170	90	147	3 replicates
TGME49_215385	5	0	0	1 replicate
TGME49_215390	66	41	45	3 replicates
TGME49_215400	66	52	39	3 replicates
TGME49_215410	0	8	0	1 replicate
TGME49_215420	129	113	81	3 replicates
TGME49_215425	238	241	149	3 replicates
TGME49_215430	364	330	371	3 replicates
TGME49_215440	441	374	282	3 replicates
TGME49_215450	32	17	54	3 replicates
TGME49_215460	1981	2428	2163	3 replicates
TGME49_215470	3342	4168	3319	3 replicates
TGME49_215480	104	165	91	3 replicates
TGME49_215490	1683	1702	1461	3 replicates
TGME49_215500	19	1	38	2 replicates
TGME49_215510	227	235	212	3 replicates
TGME49_215520	393	427	261	3 replicates
TGME49_215530	1500	1484	1499	3 replicates
TGME49_215540	5	11	12	3 replicates
TGME49_215550	130	135	87	3 replicates
TGME49_215560	70	34	63	3 replicates
TGME49_215570	111	135	93	3 replicates
TGME49_215580	17	22	1	2 replicates
TGME49_215590	801	931	783	3 replicates
TGME49_215600	44	60	46	3 replicates
TGME49_215610	151	162	124	3 replicates
TGME49_215620	27	10	21	3 replicates
TGME49_215640	60	49	67	3 replicates
TGME49_215650	0	0	0	0 replicates
TGME49_215660	53	42	31	3 replicates
TGME49_215670	0	0	0	0 replicates
TGME49_215680	64	63	39	3 replicates
TGME49_215690	98	120	68	3 replicates
TGME49_215700	49	41	22	3 replicates
TGME49_215710	18	42	13	3 replicates
TGME49_215730	201	250	180	3 replicates
TGME49_215740	78	116	91	3 replicates
TGME49_215750	44	56	25	3 replicates
TGME49_215775	597	672	571	3 replicates
TGME49_215785	704	706	696	3 replicates
TGME49_215885	0	0	0	0 replicates
TGME49_215890	213	248	233	3 replicates
TGME49_215895	153	209	163	3 replicates
TGME49_215900	0	0	0	0 replicates
TGME49_215910	526	466	504	3 replicates
TGME49_215920	46	40	1	2 replicates
TGME49_215930	6	6	7	3 replicates
TGME49_215940	140	119	82	3 replicates
TGME49_215950	184	318	253	3 replicates
TGME49_215955	14	4	0	2 replicates
TGME49_215960	317	507	19	3 replicates
TGME49_215970	473	647	445	3 replicates
TGME49_215980	3946	4835	3318	3 replicates
TGME49_215990	76	66	52	3 replicates
TGME49_216000	385	531	405	3 replicates
TGME49_216010	45	52	14	3 replicates
TGME49_216020	29	33	24	3 replicates
TGME49_216030	40	39	21	3 replicates
TGME49_216040	35	59	67	3 replicates
TGME49_216050	128	84	94	3 replicates
TGME49_216053	2	0	0	0 replicates
TGME49_216055	72	106	102	3 replicates
TGME49_216060	550	469	428	3 replicates
TGME49_216070	95	150	106	3 replicates
TGME49_216080	620	578	694	3 replicates
TGME49_216090	16	12	0	2 replicates
TGME49_216120	257	353	168	3 replicates
TGME49_216130	131	233	207	3 replicates
TGME49_216140	61	8	26	3 replicates
TGME49_216150	0	0	0	0 replicates
TGME49_216155	0	0	0	0 replicates
TGME49_216160	0	0	0	0 replicates
TGME49_216170	165	178	131	3 replicates
TGME49_216180	1469	1470	1191	3 replicates
TGME49_216190	128	115	81	3 replicates
TGME49_216200	0	0	0	0 replicates
TGME49_216210	204	243	206	3 replicates
TGME49_216220	449	468	347	3 replicates
TGME49_216230	138	103	76	3 replicates
TGME49_216240	121	119	110	3 replicates
TGME49_216250	82	116	133	3 replicates
TGME49_216260	343	323	235	3 replicates
TGME49_216270	26	37	18	3 replicates
TGME49_216275	54	52	52	3 replicates
TGME49_216280	0	0	0	0 replicates
TGME49_216285	1	0	0	0 replicates
TGME49_216290	10	4	0	2 replicates
TGME49_216335	98	111	117	3 replicates
TGME49_216370	15	38	6	3 replicates
TGME49_216375	0	7	0	1 replicate
TGME49_216380	383	341	184	3 replicates
TGME49_216390	81	113	80	3 replicates
TGME49_216400	0	0	0	0 replicates
TGME49_216410	36	37	20	3 replicates
TGME49_216415	13	14	2	2 replicates
TGME49_216420	0	0	0	0 replicates
TGME49_216430	537	576	447	3 replicates
TGME49_216435	197	191	164	3 replicates
TGME49_216440	245	290	234	3 replicates
TGME49_216450	784	932	648	3 replicates
TGME49_216460	220	188	229	3 replicates
TGME49_216470	92	75	71	3 replicates
TGME49_216480	67	62	77	3 replicates
TGME49_216490	42	67	58	3 replicates
TGME49_216500	127	140	121	3 replicates
TGME49_216510	114	124	68	3 replicates
TGME49_216530	13	18	4	3 replicates
TGME49_216540	73	97	70	3 replicates
TGME49_216550	0	0	0	0 replicates
TGME49_216560	144	167	75	3 replicates
TGME49_216570	0	5	0	1 replicate
TGME49_216580	174	168	30	3 replicates
TGME49_216585	2	11	0	1 replicate
TGME49_216590	84	63	54	3 replicates
TGME49_216600	93	93	33	3 replicates
TGME49_216610	4	9	0	2 replicates
TGME49_216620	508	547	339	3 replicates
TGME49_216630	7	30	11	3 replicates
TGME49_216640	3	9	3	1 replicate
TGME49_216650	876	819	720	3 replicates
TGME49_216660	56	32	65	3 replicates
TGME49_216670	601	679	600	3 replicates
TGME49_216680	130	88	120	3 replicates
TGME49_216700	17	3	22	2 replicates
TGME49_216710	9	6	15	3 replicates
TGME49_216720	1210	1419	982	3 replicates
TGME49_216730	960	1221	919	3 replicates
TGME49_216740	74	132	95	3 replicates
TGME49_216750	275	350	234	3 replicates
TGME49_216760	99	116	129	3 replicates
TGME49_216770	108	103	93	3 replicates
TGME49_216780	167	139	104	3 replicates
TGME49_216785	10	18	13	3 replicates
TGME49_216790	30	30	30	3 replicates
TGME49_216800	67	65	65	3 replicates
TGME49_216810	536	433	297	3 replicates
TGME49_216820	589	698	537	3 replicates
TGME49_216830	19	33	14	3 replicates
TGME49_216840	127	120	62	3 replicates
TGME49_216850	56	82	37	3 replicates
TGME49_216860	1056	1166	1022	3 replicates
TGME49_216870	66	77	63	3 replicates
TGME49_216875	0	0	0	0 replicates
TGME49_216880	6941	9554	6580	3 replicates
TGME49_216890	237	226	196	3 replicates
TGME49_216900	221	293	208	3 replicates
TGME49_216910	226	217	154	3 replicates
TGME49_216920	254	251	167	3 replicates
TGME49_216930	484	580	448	3 replicates
TGME49_216940	11	4	0	2 replicates
TGME49_216950	80	80	66	3 replicates
TGME49_216960	100	117	91	3 replicates
TGME49_216965	0	0	0	0 replicates
TGME49_216970	170	150	196	3 replicates
TGME49_216980	63	37	27	3 replicates
TGME49_216990	22	19	3	2 replicates
TGME49_217000	195	143	107	3 replicates
TGME49_217010	297	343	161	3 replicates
TGME49_217020	307	270	180	3 replicates
TGME49_217030	104	113	37	3 replicates
TGME49_217040	1	0	0	0 replicates
TGME49_217050	82	83	69	3 replicates
TGME49_217160	60	48	21	3 replicates
TGME49_217170	0	0	0	0 replicates
TGME49_217178	0	0	0	0 replicates
TGME49_217182	155	143	36	3 replicates
TGME49_217220	305	311	291	3 replicates
TGME49_217340	12	41	7	3 replicates
TGME49_217350	9	5	0	2 replicates
TGME49_217360	104	173	92	3 replicates
TGME49_217370	0	0	0	0 replicates
TGME49_217380	0	0	0	0 replicates
TGME49_217390	0	0	0	0 replicates
TGME49_217400	358	363	337	3 replicates
TGME49_217410	41	37	33	3 replicates
TGME49_217420	14	21	0	2 replicates
TGME49_217430	124	142	187	3 replicates
TGME49_217440	428	410	259	3 replicates
TGME49_217450	98	142	80	3 replicates
TGME49_217460	665	832	722	3 replicates
TGME49_217470	109	122	63	3 replicates
TGME49_217480	559	421	311	3 replicates
TGME49_217490	0	0	0	0 replicates
TGME49_217500	132	156	142	3 replicates
TGME49_217510	590	737	571	3 replicates
TGME49_217520	897	946	638	3 replicates
TGME49_217530	271	494	177	3 replicates
TGME49_217540	332	391	351	3 replicates
TGME49_217550	387	278	332	3 replicates
TGME49_217555	423	436	262	3 replicates
TGME49_217560	173	240	80	3 replicates
TGME49_217570	3871	4653	3507	3 replicates
TGME49_217580	18	12	22	3 replicates
TGME49_217590	114	140	66	3 replicates
TGME49_217600	654	644	479	3 replicates
TGME49_217610	97	122	59	3 replicates
TGME49_217620	27	15	19	3 replicates
TGME49_217630	6	2	7	2 replicates
TGME49_217640	248	344	147	3 replicates
TGME49_217650	0	1	0	0 replicates
TGME49_217660	51	102	59	3 replicates
TGME49_217665	272	289	253	3 replicates
TGME49_217670	64	55	34	3 replicates
TGME49_217680	2782	3096	2103	3 replicates
TGME49_217688	28	29	16	3 replicates
TGME49_217692	44	44	22	3 replicates
TGME49_217700	87	54	67	3 replicates
TGME49_217710	0	3	0	0 replicates
TGME49_217720	77	119	96	3 replicates
TGME49_217722	0	9	0	1 replicate
TGME49_217724	4	10	0	2 replicates
TGME49_217726	8	3	8	2 replicates
TGME49_217728	15	14	0	2 replicates
TGME49_217730	21	51	22	3 replicates
TGME49_217740	326	328	394	3 replicates
TGME49_217750	145	152	163	3 replicates
TGME49_217760	41	54	10	3 replicates
TGME49_217770	343	430	238	3 replicates
TGME49_217780	114	113	45	3 replicates
TGME49_217790	52	91	95	3 replicates
TGME49_217800	0	0	0	0 replicates
TGME49_217810	0	0	0	0 replicates
TGME49_217820	259	244	181	3 replicates
TGME49_217830	109	114	184	3 replicates
TGME49_217850	7	6	8	3 replicates
TGME49_217855	0	0	0	0 replicates
TGME49_217860	2	0	1	0 replicates
TGME49_217870	264	298	327	3 replicates
TGME49_217875	21	35	0	2 replicates
TGME49_217880	181	122	151	3 replicates
TGME49_217890	441	527	374	3 replicates
TGME49_217900	102	98	135	3 replicates
TGME49_217910	695	784	717	3 replicates
TGME49_217915	57	61	14	3 replicates
TGME49_217920	2	0	4	1 replicate
TGME49_217930	1	0	3	0 replicates
TGME49_217940	30	5	0	2 replicates
TGME49_217951	4	2	0	1 replicate
TGME49_217961	33	18	0	2 replicates
TGME49_218000	59	59	30	3 replicates
TGME49_218070	214	252	216	3 replicates
TGME49_218130	0	0	0	0 replicates
TGME49_218188	17	8	21	3 replicates
TGME49_218192	2	19	9	2 replicates
TGME49_218195	51	92	32	3 replicates
TGME49_218200	231	231	183	3 replicates
TGME49_218210	1	0	0	0 replicates
TGME49_218215	0	0	0	0 replicates
TGME49_218220	141	167	135	3 replicates
TGME49_218230	121	143	134	3 replicates
TGME49_218240	1490	1347	1232	3 replicates
TGME49_218250	224	314	304	3 replicates
TGME49_218260	2919	2968	2219	3 replicates
TGME49_218270	267	412	171	3 replicates
TGME49_218280	332	372	297	3 replicates
TGME49_218290	0	0	6	1 replicate
TGME49_218300	1257	1223	978	3 replicates
TGME49_218310	488	424	335	3 replicates
TGME49_218340	9	11	0	2 replicates
TGME49_218350	0	0	0	0 replicates
TGME49_218358	69	118	38	3 replicates
TGME49_218362	355	364	421	3 replicates
TGME49_218370	178	125	149	3 replicates
TGME49_218380	13	58	0	2 replicates
TGME49_218390	16	21	7	3 replicates
TGME49_218400	4	6	6	3 replicates
TGME49_218410	5626	7271	4809	3 replicates
TGME49_218420	255	228	104	3 replicates
TGME49_218430	0	1	0	0 replicates
TGME49_218440	5	4	0	2 replicates
TGME49_218450	0	0	0	0 replicates
TGME49_218460	0	0	0	0 replicates
TGME49_218470	0	0	0	0 replicates
TGME49_218480	0	0	0	0 replicates
TGME49_218490	64	80	27	3 replicates
TGME49_218500	0	0	0	0 replicates
TGME49_218510	40	12	0	2 replicates
TGME49_218520	4137	4536	3810	3 replicates
TGME49_218530	237	319	253	3 replicates
TGME49_218540	528	548	546	3 replicates
TGME49_218550	565	722	557	3 replicates
TGME49_218560	263	200	138	3 replicates
TGME49_218570	200	254	222	3 replicates
TGME49_218580	17	24	24	3 replicates
TGME49_218590	132	159	131	3 replicates
TGME49_218600	45	23	43	3 replicates
TGME49_218610	52	40	37	3 replicates
TGME49_218720	46	54	48	3 replicates
TGME49_218730	305	245	266	3 replicates
TGME49_218740	133	147	46	3 replicates
TGME49_218750	30	23	16	3 replicates
TGME49_218760	25	50	13	3 replicates
TGME49_218770	21	48	13	3 replicates
TGME49_218780	598	807	662	3 replicates
TGME49_218790	19	32	26	3 replicates
TGME49_218800	43	24	34	3 replicates
TGME49_218810	126	136	118	3 replicates
TGME49_218820	1078	1330	855	3 replicates
TGME49_218830	28	29	21	3 replicates
TGME49_218840	57	69	97	3 replicates
TGME49_218850	179	144	115	3 replicates
TGME49_218860	8	10	3	2 replicates
TGME49_218870	190	282	113	3 replicates
TGME49_218880	445	397	233	3 replicates
TGME49_218890	0	0	0	0 replicates
TGME49_218900	0	0	0	0 replicates
TGME49_218910	125	189	214	3 replicates
TGME49_218920	511	483	480	3 replicates
TGME49_218930	0	0	0	0 replicates
TGME49_218940	312	300	255	3 replicates
TGME49_218950	103	89	99	3 replicates
TGME49_218955	119	79	90	3 replicates
TGME49_218960	1705	1652	1665	3 replicates
TGME49_219070	295	307	301	3 replicates
TGME49_219080	91	95	87	3 replicates
TGME49_219090	0	0	0	0 replicates
TGME49_219100	133	224	167	3 replicates
TGME49_219110	0	0	0	0 replicates
TGME49_219120	1230	1118	787	3 replicates
TGME49_219125	10	12	6	3 replicates
TGME49_219130	177	205	195	3 replicates
TGME49_219140	387	539	391	3 replicates
TGME49_219150	132	182	225	3 replicates
TGME49_219160	0	11	0	1 replicate
TGME49_219170	352	314	244	3 replicates
TGME49_219175	66	23	31	3 replicates
TGME49_219180	120	107	127	3 replicates
TGME49_219190	163	187	74	3 replicates
TGME49_219200	312	395	276	3 replicates
TGME49_219210	162	241	203	3 replicates
TGME49_219218	1	0	8	1 replicate
TGME49_219222	0	0	4	1 replicate
TGME49_219230	85	77	79	3 replicates
TGME49_219240	88	111	110	3 replicates
TGME49_219250	266	325	247	3 replicates
TGME49_219260	180	207	118	3 replicates
TGME49_219270	2032	2075	1678	3 replicates
TGME49_219280	333	343	292	3 replicates
TGME49_219290	190	235	152	3 replicates
TGME49_219300	18	40	46	3 replicates
TGME49_219310	513	494	586	3 replicates
TGME49_219320	3266	3343	2636	3 replicates
TGME49_219348	0	0	0	0 replicates
TGME49_219370	0	0	0	0 replicates
TGME49_219430	16	14	18	3 replicates
TGME49_219440	327	348	284	3 replicates
TGME49_219450	24	9	19	3 replicates
TGME49_219460	179	113	137	3 replicates
TGME49_219470	35	75	46	3 replicates
TGME49_219485	70	48	49	3 replicates
TGME49_219500	148	226	122	3 replicates
TGME49_219510	29	10	20	3 replicates
TGME49_219520	171	185	172	3 replicates
TGME49_219530	21	14	17	3 replicates
TGME49_219540	950	1005	1029	3 replicates
TGME49_219550	293	560	252	3 replicates
TGME49_219560	0	4	0	1 replicate
TGME49_219570	9	2	19	2 replicates
TGME49_219580	5	0	1	1 replicate
TGME49_219590	347	413	287	3 replicates
TGME49_219600	240	193	159	3 replicates
TGME49_219610	13	5	4	3 replicates
TGME49_219620	419	555	493	3 replicates
TGME49_219630	144	218	146	3 replicates
TGME49_219640	120	114	48	3 replicates
TGME49_219650	64	95	68	3 replicates
TGME49_219660	46	68	39	3 replicates
TGME49_219670	2	3	0	0 replicates
TGME49_219678	30	37	31	3 replicates
TGME49_219682	45	26	18	3 replicates
TGME49_219690	670	629	642	3 replicates
TGME49_219700	676	769	528	3 replicates
TGME49_219710	133	179	120	3 replicates
TGME49_219720	104	116	89	3 replicates
TGME49_219730	568	560	482	3 replicates
TGME49_219738	85	80	20	3 replicates
TGME49_219742	3	14	2	1 replicate
TGME49_219750	720	839	828	3 replicates
TGME49_219760	8	12	14	3 replicates
TGME49_219770	45	28	9	3 replicates
TGME49_219780	0	0	0	0 replicates
TGME49_219790	181	181	185	3 replicates
TGME49_219800	837	801	834	3 replicates
TGME49_219810	278	338	218	3 replicates
TGME49_219820	752	733	563	3 replicates
TGME49_219828	0	0	0	0 replicates
TGME49_219832	45	35	56	3 replicates
TGME49_219840	0	0	0	0 replicates
TGME49_219850	794	959	882	3 replicates
TGME49_219860	827	1002	697	3 replicates
TGME49_220025	0	0	8	1 replicate
TGME49_220060	1	1	0	0 replicates
TGME49_220070	0	0	0	0 replicates
TGME49_220080	0	1	0	0 replicates
TGME49_220090	93	159	112	3 replicates
TGME49_220100	428	523	497	3 replicates
TGME49_220110	51	48	41	3 replicates
TGME49_220120	78	77	43	3 replicates
TGME49_220125	6	0	0	1 replicate
TGME49_220128	1	3	0	0 replicates
TGME49_220132	16	8	8	3 replicates
TGME49_220140	7	26	18	3 replicates
TGME49_220145	0	0	0	0 replicates
TGME49_220150	39	37	42	3 replicates
TGME49_220160	54	97	31	3 replicates
TGME49_220170	116	97	88	3 replicates
TGME49_220175	16	32	20	3 replicates
TGME49_220180	16	4	6	3 replicates
TGME49_220190	10	20	5	3 replicates
TGME49_220200	85	128	75	3 replicates
TGME49_220208	32	50	50	3 replicates
TGME49_220212	22	31	28	3 replicates
TGME49_220230	94	108	60	3 replicates
TGME49_220240	2335	2990	2093	3 replicates
TGME49_220250	380	411	428	3 replicates
TGME49_220260	67	76	35	3 replicates
TGME49_220270	342	428	439	3 replicates
TGME49_220280	2	1	4	1 replicate
TGME49_220290	2	4	0	1 replicate
TGME49_220300	18	42	18	3 replicates
TGME49_220310	0	0	0	0 replicates
TGME49_220320	26	80	17	3 replicates
TGME49_220330	187	298	267	3 replicates
TGME49_220340	0	0	0	0 replicates
TGME49_220350	87	108	78	3 replicates
TGME49_220360	198	234	148	3 replicates
TGME49_220370	416	403	319	3 replicates
TGME49_220380	224	350	168	3 replicates
TGME49_220390	138	175	137	3 replicates
TGME49_220400	2011	2255	1775	3 replicates
TGME49_220420	67	70	53	3 replicates
TGME49_220425	7	35	11	3 replicates
TGME49_220430	81	57	19	3 replicates
TGME49_220440	232	249	176	3 replicates
TGME49_220450	74	67	55	3 replicates
TGME49_220460	27	9	13	3 replicates
TGME49_220470	573	654	411	3 replicates
TGME49_220480	30	54	28	3 replicates
TGME49_220490	198	234	279	3 replicates
TGME49_220500	409	364	410	3 replicates
TGME49_220510	179	144	130	3 replicates
TGME49_220520	231	350	173	3 replicates
TGME49_220525	31	6	3	2 replicates
TGME49_220530	49	42	64	3 replicates
TGME49_220540	23	24	6	3 replicates
TGME49_220550	0	10	0	1 replicate
TGME49_220560	0	0	3	0 replicates
TGME49_220570	262	296	184	3 replicates
TGME49_220580	0	7	0	1 replicate
TGME49_220585	0	8	0	1 replicate
TGME49_220600	460	363	375	3 replicates
TGME49_220610	109	136	47	3 replicates
TGME49_220620	11	9	9	3 replicates
TGME49_220630	389	370	468	3 replicates
TGME49_220640	19	21	33	3 replicates
TGME49_220650	1	3	0	0 replicates
TGME49_220720	37	25	53	3 replicates
TGME49_220730	0	1	0	0 replicates
TGME49_220740	0	0	0	0 replicates
TGME49_220840	4	0	0	1 replicate
TGME49_220850	0	5	0	1 replicate
TGME49_220860	240	268	187	3 replicates
TGME49_220870	162	189	204	3 replicates
TGME49_220880	87	66	69	3 replicates
TGME49_220890	433	579	376	3 replicates
TGME49_220900	2283	2205	2557	3 replicates
TGME49_220910	128	76	68	3 replicates
TGME49_220920	29	13	8	3 replicates
TGME49_220930	130	93	79	3 replicates
TGME49_220940	60	101	27	3 replicates
TGME49_220950	2837	3792	2254	3 replicates
TGME49_221160	137	144	125	3 replicates
TGME49_221170	36	67	52	3 replicates
TGME49_221180	280	325	212	3 replicates
TGME49_221190	98	91	102	3 replicates
TGME49_221200	151	82	76	3 replicates
TGME49_221210	2785	3115	2351	3 replicates
TGME49_221220	2	7	0	1 replicate
TGME49_221230	285	363	258	3 replicates
TGME49_221240	0	0	0	0 replicates
TGME49_221250	470	545	332	3 replicates
TGME49_221260	75	62	112	3 replicates
TGME49_221265	1	5	0	1 replicate
TGME49_221270	86	93	43	3 replicates
TGME49_221275	0	0	0	0 replicates
TGME49_221280	206	254	182	3 replicates
TGME49_221290	2	33	12	2 replicates
TGME49_221295	126	154	146	3 replicates
TGME49_221310	12	26	39	3 replicates
TGME49_221320	1340	1917	1418	3 replicates
TGME49_221330	111	155	104	3 replicates
TGME49_221340	57	124	68	3 replicates
TGME49_221350	84	99	57	3 replicates
TGME49_221360	233	282	256	3 replicates
TGME49_221370	67	101	147	3 replicates
TGME49_221380	938	1039	895	3 replicates
TGME49_221390	138	128	127	3 replicates
TGME49_221400	896	924	830	3 replicates
TGME49_221410	101	69	50	3 replicates
TGME49_221415	0	0	0	0 replicates
TGME49_221420	0	6	5	2 replicates
TGME49_221430	12	25	9	3 replicates
TGME49_221440	160	168	44	3 replicates
TGME49_221450	13	13	0	2 replicates
TGME49_221455	4	3	0	1 replicate
TGME49_221460	229	266	162	3 replicates
TGME49_221470	637	805	593	3 replicates
TGME49_221480	694	716	501	3 replicates
TGME49_221490	89	121	51	3 replicates
TGME49_221500	117	176	90	3 replicates
TGME49_221510	410	463	296	3 replicates
TGME49_221518	46	29	46	3 replicates
TGME49_221522	312	255	320	3 replicates
TGME49_221530	246	143	204	3 replicates
TGME49_221540	46	23	57	3 replicates
TGME49_221550	1	0	0	0 replicates
TGME49_221560	0	0	9	1 replicate
TGME49_221570	42	63	60	3 replicates
TGME49_221580	448	439	380	3 replicates
TGME49_221585	11	24	33	3 replicates
TGME49_221590	1531	1482	1039	3 replicates
TGME49_221600	41	37	22	3 replicates
TGME49_221610	215	199	185	3 replicates
TGME49_221620	1210	1345	1004	3 replicates
TGME49_221630	125	109	127	3 replicates
TGME49_221640	145	158	178	3 replicates
TGME49_221660	360	354	225	3 replicates
TGME49_221665	0	0	0	0 replicates
TGME49_221670	614	719	474	3 replicates
TGME49_221675	67	64	70	3 replicates
TGME49_221685	12	9	7	3 replicates
TGME49_221690	83	87	57	3 replicates
TGME49_221700	156	159	107	3 replicates
TGME49_221710	194	163	100	3 replicates
TGME49_221720	97	115	76	3 replicates
TGME49_221818	7	5	0	2 replicates
TGME49_221830	0	7	0	1 replicate
TGME49_221840	0	0	5	1 replicate
TGME49_221850	7	31	9	3 replicates
TGME49_221855	3	3	0	0 replicates
TGME49_221860	3	0	0	0 replicates
TGME49_221865	0	3	0	0 replicates
TGME49_221870	41	56	24	3 replicates
TGME49_221880	3	6	0	1 replicate
TGME49_221890	0	0	0	0 replicates
TGME49_221895	0	0	0	0 replicates
TGME49_221900	21	21	13	3 replicates
TGME49_221905	201	272	135	3 replicates
TGME49_221910	515	436	419	3 replicates
TGME49_221922	31	74	24	3 replicates
TGME49_221930	0	0	0	0 replicates
TGME49_221940	114	87	64	3 replicates
TGME49_221950	339	347	166	3 replicates
TGME49_221970	90	70	80	3 replicates
TGME49_221980	64	97	52	3 replicates
TGME49_221990	464	603	407	3 replicates
TGME49_222000	87	126	84	3 replicates
TGME49_222010	121	178	46	3 replicates
TGME49_222020	315	388	230	3 replicates
TGME49_222030	109	78	99	3 replicates
TGME49_222040	98	111	79	3 replicates
TGME49_222050	414	461	402	3 replicates
TGME49_222060	18	41	22	3 replicates
TGME49_222070	105	127	83	3 replicates
TGME49_222075	1	2	0	0 replicates
TGME49_222080	2	25	0	1 replicate
TGME49_222090	67	70	66	3 replicates
TGME49_222100	243	199	245	3 replicates
TGME49_222110	112	162	50	3 replicates
TGME49_222120	71	63	52	3 replicates
TGME49_222130	376	281	200	3 replicates
TGME49_222140	73	86	44	3 replicates
TGME49_222150	1	0	0	0 replicates
TGME49_222155	27	21	19	3 replicates
TGME49_222160	383	362	391	3 replicates
TGME49_222170	1199	1474	1313	3 replicates
TGME49_222180	28	40	20	3 replicates
TGME49_222188	3	0	0	0 replicates
TGME49_222192	17	22	54	3 replicates
TGME49_222200	23	31	15	3 replicates
TGME49_222210	122	99	105	3 replicates
TGME49_222220	5097	5545	4963	3 replicates
TGME49_222230	118	117	65	3 replicates
TGME49_222240	323	240	299	3 replicates
TGME49_222245	93	132	130	3 replicates
TGME49_222250	27	29	53	3 replicates
TGME49_222260	0	0	0	0 replicates
TGME49_222270	37	43	34	3 replicates
TGME49_222280	46	71	38	3 replicates
TGME49_222290	36	48	32	3 replicates
TGME49_222300	217	201	151	3 replicates
TGME49_222305	2	17	5	2 replicates
TGME49_222310	29	28	35	3 replicates
TGME49_222330	31	91	50	3 replicates
TGME49_222340	0	0	0	0 replicates
TGME49_222350	209	234	165	3 replicates
TGME49_222360	171	186	121	3 replicates
TGME49_222370	357	252	446	3 replicates
TGME49_222380	251	230	185	3 replicates
TGME49_222385	0	4	0	1 replicate
TGME49_222390	88	61	41	3 replicates
TGME49_222400	400	428	334	3 replicates
TGME49_222410	33	97	66	3 replicates
TGME49_222420	0	9	5	2 replicates
TGME49_222430	81	70	61	3 replicates
TGME49_222440	4	3	0	1 replicate
TGME49_222660	326	324	295	3 replicates
TGME49_222680	0	0	0	0 replicates
TGME49_222690	0	0	0	0 replicates
TGME49_222700	0	0	0	0 replicates
TGME49_222710	222	185	208	3 replicates
TGME49_222800	279	210	209	3 replicates
TGME49_222840	981	936	1083	3 replicates
TGME49_222850	69	133	74	3 replicates
TGME49_222860	1008	1327	890	3 replicates
TGME49_222870	91	133	102	3 replicates
TGME49_222880	22	34	27	3 replicates
TGME49_222900	569	675	454	3 replicates
TGME49_222910	134	164	81	3 replicates
TGME49_222920	152	151	149	3 replicates
TGME49_222930	56	42	28	3 replicates
TGME49_222935	0	0	0	0 replicates
TGME49_222940	0	12	6	2 replicates
TGME49_222948	109	113	144	3 replicates
TGME49_222952	264	214	145	3 replicates
TGME49_222960	33	48	63	3 replicates
TGME49_222970	28	56	44	3 replicates
TGME49_222975	1	0	0	0 replicates
TGME49_222980	5	0	2	1 replicate
TGME49_222990	116	174	93	3 replicates
TGME49_223000	372	463	425	3 replicates
TGME49_223010	209	275	175	3 replicates
TGME49_223020	61	126	56	3 replicates
TGME49_223025	0	0	0	0 replicates
TGME49_223030	0	0	0	0 replicates
TGME49_223040	546	520	362	3 replicates
TGME49_223045	0	1	0	0 replicates
TGME49_223050	2285	2868	2088	3 replicates
TGME49_223060	276	264	185	3 replicates
TGME49_223070	565	564	508	3 replicates
TGME49_223080	1614	1544	1160	3 replicates
TGME49_223095	73	24	20	3 replicates
TGME49_223110	685	582	667	3 replicates
TGME49_223120	0	0	0	0 replicates
TGME49_223125	363	294	371	3 replicates
TGME49_223130	53	43	49	3 replicates
TGME49_223140	371	326	305	3 replicates
TGME49_223150	46	30	28	3 replicates
TGME49_223258	0	0	0	0 replicates
TGME49_223262	18	2	16	2 replicates
TGME49_223270	112	141	30	3 replicates
TGME49_223390	662	717	631	3 replicates
TGME49_223400	0	0	5	1 replicate
TGME49_223410	1368	1464	1459	3 replicates
TGME49_223420	107	110	76	3 replicates
TGME49_223430	6	2	0	1 replicate
TGME49_223440	49	48	22	3 replicates
TGME49_223450	236	341	185	3 replicates
TGME49_223470	0	0	0	0 replicates
TGME49_223480	7	1	0	1 replicate
TGME49_223485	252	263	192	3 replicates
TGME49_223490	99	80	100	3 replicates
TGME49_223500	43	48	52	3 replicates
TGME49_223510	186	175	121	3 replicates
TGME49_223520	0	1	0	0 replicates
TGME49_223530	145	176	137	3 replicates
TGME49_223540	280	398	233	3 replicates
TGME49_223550	29	56	23	3 replicates
TGME49_223560	31	42	29	3 replicates
TGME49_223570	67	72	83	3 replicates
TGME49_223580	72	47	59	3 replicates
TGME49_223590	674	658	566	3 replicates
TGME49_223600	12	15	0	2 replicates
TGME49_223610	150	133	154	3 replicates
TGME49_223620	31	35	25	3 replicates
TGME49_223630	150	148	82	3 replicates
TGME49_223640	32	40	49	3 replicates
TGME49_223650	9	2	0	1 replicate
TGME49_223660	95	110	78	3 replicates
TGME49_223668	77	53	90	3 replicates
TGME49_223672	83	141	118	3 replicates
TGME49_223680	773	918	763	3 replicates
TGME49_223685	53	48	26	3 replicates
TGME49_223690	71	54	84	3 replicates
TGME49_223700	0	3	2	0 replicates
TGME49_223710	175	248	177	3 replicates
TGME49_223725	26	29	13	3 replicates
TGME49_223750	157	108	106	3 replicates
TGME49_223760	230	231	151	3 replicates
TGME49_223770	0	0	0	0 replicates
TGME49_223780	151	235	132	3 replicates
TGME49_223790	409	427	277	3 replicates
TGME49_223800	97	137	86	3 replicates
TGME49_223810	197	183	126	3 replicates
TGME49_223830	0	0	0	0 replicates
TGME49_223840	464	480	377	3 replicates
TGME49_223845	14	0	0	1 replicate
TGME49_223855	73	84	94	3 replicates
TGME49_223870	4	15	17	3 replicates
TGME49_223880	296	360	281	3 replicates
TGME49_223900	22	2	7	2 replicates
TGME49_223910	109	154	42	3 replicates
TGME49_223915	0	8	0	1 replicate
TGME49_223920	3975	4530	3581	3 replicates
TGME49_223930	614	653	442	3 replicates
TGME49_223940	3434	3631	3279	3 replicates
TGME49_223950	162	164	161	3 replicates
TGME49_223960	84	104	56	3 replicates
TGME49_223970	105	68	106	3 replicates
TGME49_223985	141	199	103	3 replicates
TGME49_224000	368	384	370	3 replicates
TGME49_224010	0	2	0	0 replicates
TGME49_224020	43	61	43	3 replicates
TGME49_224030	186	182	137	3 replicates
TGME49_224040	0	0	0	0 replicates
TGME49_224050	173	194	121	3 replicates
TGME49_224060	1072	899	765	3 replicates
TGME49_224070	34	35	59	3 replicates
TGME49_224080	0	0	0	0 replicates
TGME49_224090	64	70	9	3 replicates
TGME49_224100	3	2	0	0 replicates
TGME49_224110	437	436	371	3 replicates
TGME49_224120	0	6	0	1 replicate
TGME49_224130	1317	1874	1580	3 replicates
TGME49_224140	17	3	1	1 replicate
TGME49_224150	96	89	71	3 replicates
TGME49_224160	116	36	84	3 replicates
TGME49_224170	13	0	4	2 replicates
TGME49_224180	10	16	6	3 replicates
TGME49_224190	206	187	123	3 replicates
TGME49_224200	58	96	42	3 replicates
TGME49_224205	152	107	129	3 replicates
TGME49_224210	525	648	544	3 replicates
TGME49_224220	119	154	111	3 replicates
TGME49_224230	107	83	84	3 replicates
TGME49_224235	128	145	128	3 replicates
TGME49_224240	278	427	233	3 replicates
TGME49_224250	1	0	0	0 replicates
TGME49_224260	582	572	622	3 replicates
TGME49_224270	313	468	322	3 replicates
TGME49_224275	0	4	0	1 replicate
TGME49_224280	75	181	62	3 replicates
TGME49_224290	267	370	294	3 replicates
TGME49_224310	53	45	29	3 replicates
TGME49_224320	0	14	0	1 replicate
TGME49_224330	383	449	370	3 replicates
TGME49_224340	90	67	41	3 replicates
TGME49_224350	957	912	898	3 replicates
TGME49_224460	3227	3334	2740	3 replicates
TGME49_224470	398	336	305	3 replicates
TGME49_224480	180	198	212	3 replicates
TGME49_224490	11	12	7	3 replicates
TGME49_224500	5	73	0	2 replicates
TGME49_224510	47	46	27	3 replicates
TGME49_224520	61	110	33	3 replicates
TGME49_224530	154	207	135	3 replicates
TGME49_224540	143	217	120	3 replicates
TGME49_224560	7	4	0	2 replicates
TGME49_224570	170	277	214	3 replicates
TGME49_224575	0	0	0	0 replicates
TGME49_224580	243	242	150	3 replicates
TGME49_224590	36	56	27	3 replicates
TGME49_224600	31	82	33	3 replicates
TGME49_224610	228	305	187	3 replicates
TGME49_224620	72	57	32	3 replicates
TGME49_224630	183	145	137	3 replicates
TGME49_224650	136	75	52	3 replicates
TGME49_224660	382	421	278	3 replicates
TGME49_224670	41	37	43	3 replicates
TGME49_224675	0	0	0	0 replicates
TGME49_224680	6	8	2	2 replicates
TGME49_224700	473	511	344	3 replicates
TGME49_224710	19	16	9	3 replicates
TGME49_224720	177	209	112	3 replicates
TGME49_224730	27	23	25	3 replicates
TGME49_224740	150	180	164	3 replicates
TGME49_224750	0	0	0	0 replicates
TGME49_224760	2	0	0	0 replicates
TGME49_224770	0	0	0	0 replicates
TGME49_224780	0	0	0	0 replicates
TGME49_224790	0	0	0	0 replicates
TGME49_224800	17	35	10	3 replicates
TGME49_224810	7	5	16	3 replicates
TGME49_224820	84	93	64	3 replicates
TGME49_224830	5	49	5	3 replicates
TGME49_224840	210	227	147	3 replicates
TGME49_224845	56	6	39	3 replicates
TGME49_224850	2927	3558	3406	3 replicates
TGME49_224860	53	39	21	3 replicates
TGME49_224870	154	259	181	3 replicates
TGME49_224880	186	219	152	3 replicates
TGME49_224890	364	389	277	3 replicates
TGME49_224900	522	527	501	3 replicates
TGME49_224905	0	0	0	0 replicates
TGME49_224910	33	9	12	3 replicates
TGME49_224920	6	20	6	3 replicates
TGME49_224928	67	89	37	3 replicates
TGME49_224932	1	0	0	0 replicates
TGME49_224935	114	105	47	3 replicates
TGME49_224940	91	80	72	3 replicates
TGME49_224950	221	243	267	3 replicates
TGME49_224960	213	193	137	3 replicates
TGME49_224970	487	540	365	3 replicates
TGME49_224980	166	153	172	3 replicates
TGME49_224990	326	271	170	3 replicates
TGME49_225000	168	264	173	3 replicates
TGME49_225005	0	5	0	1 replicate
TGME49_225010	90	152	50	3 replicates
TGME49_225020	328	311	322	3 replicates
TGME49_225024	2	1	8	1 replicate
TGME49_225028	2	0	0	0 replicates
TGME49_225032	0	0	0	0 replicates
TGME49_225050	989	1108	1078	3 replicates
TGME49_225060	117	124	90	3 replicates
TGME49_225070	0	0	0	0 replicates
TGME49_225080	5129	6208	5135	3 replicates
TGME49_225090	69	86	39	3 replicates
TGME49_225098	0	0	0	0 replicates
TGME49_225102	2	2	0	0 replicates
TGME49_225105	37	23	3	2 replicates
TGME49_225108	44	46	26	3 replicates
TGME49_225110	283	310	187	3 replicates
TGME49_225120	1303	1835	1161	3 replicates
TGME49_225125	297	420	347	3 replicates
TGME49_225130	4	6	14	3 replicates
TGME49_225140	0	0	0	0 replicates
TGME49_225150	1142	1342	1306	3 replicates
TGME49_225160	519	504	330	3 replicates
TGME49_225170	55	52	42	3 replicates
TGME49_225190	20	31	2	2 replicates
TGME49_225200	1090	1100	1172	3 replicates
TGME49_225210	43	23	30	3 replicates
TGME49_225220	218	194	121	3 replicates
TGME49_225230	337	417	282	3 replicates
TGME49_225240	107	157	68	3 replicates
TGME49_225250	145	113	144	3 replicates
TGME49_225260	240	234	123	3 replicates
TGME49_225270	295	405	380	3 replicates
TGME49_225280	0	1	0	0 replicates
TGME49_225290	87	13	14	3 replicates
TGME49_225300	189	213	189	3 replicates
TGME49_225310	221	208	265	3 replicates
TGME49_225315	0	0	0	0 replicates
TGME49_225320	311	303	267	3 replicates
TGME49_225330	149	185	209	3 replicates
TGME49_225340	422	391	431	3 replicates
TGME49_225350	48	80	76	3 replicates
TGME49_225360	55	119	126	3 replicates
TGME49_225370	0	0	0	0 replicates
TGME49_225380	28	42	25	3 replicates
TGME49_225400	0	0	0	0 replicates
TGME49_225410	60	83	61	3 replicates
TGME49_225413	0	0	0	0 replicates
TGME49_225420	116	90	76	3 replicates
TGME49_225430	38	5	0	2 replicates
TGME49_225435	0	4	1	1 replicate
TGME49_225440	89	74	18	3 replicates
TGME49_225450	60	76	63	3 replicates
TGME49_225460	0	0	0	0 replicates
TGME49_225470	257	306	227	3 replicates
TGME49_225480	158	165	211	3 replicates
TGME49_225490	1191	1418	980	3 replicates
TGME49_225500	174	199	183	3 replicates
TGME49_225510	48	110	34	3 replicates
TGME49_225520	6	14	0	2 replicates
TGME49_225530	398	452	433	3 replicates
TGME49_225540	333	301	258	3 replicates
TGME49_225550	499	524	394	3 replicates
TGME49_225555	1009	1099	829	3 replicates
TGME49_225560	1052	1447	785	3 replicates
TGME49_225570	0	0	0	0 replicates
TGME49_225580	197	183	164	3 replicates
TGME49_225590	0	0	0	0 replicates
TGME49_225680	112	190	178	3 replicates
TGME49_225690	711	872	724	3 replicates
TGME49_225710	8	10	5	3 replicates
TGME49_225720	5	23	0	2 replicates
TGME49_225730	494	440	387	3 replicates
TGME49_225745	167	190	63	3 replicates
TGME49_225770	82	117	89	3 replicates
TGME49_225780	99	170	43	3 replicates
TGME49_225790	202	214	137	3 replicates
TGME49_225800	49	50	57	3 replicates
TGME49_225810	30	46	41	3 replicates
TGME49_225820	222	185	167	3 replicates
TGME49_225830	239	201	166	3 replicates
TGME49_225840	162	149	110	3 replicates
TGME49_225850	260	241	215	3 replicates
TGME49_225860	346	370	485	3 replicates
TGME49_225870	838	717	637	3 replicates
TGME49_225880	159	180	183	3 replicates
TGME49_225890	94	134	94	3 replicates
TGME49_225900	143	119	66	3 replicates
TGME49_225905	5	9	1	2 replicates
TGME49_225910	115	67	43	3 replicates
TGME49_225920	45	47	46	3 replicates
TGME49_225930	560	738	500	3 replicates
TGME49_225940	214	159	153	3 replicates
TGME49_225950	0	0	0	0 replicates
TGME49_225953	0	0	0	0 replicates
TGME49_225955	0	0	0	0 replicates
[truncated: 6,900 more rows]

## Sheet: normalized counts
Gene	I1	I2	I3
TGME49_200010	738.155	680.572	648.939
TGME49_200130	2.93696	17.7927	5.65278
TGME49_200230	17.6217	4.44818	0
TGME49_200250	367.12	279.346	352.733
TGME49_200270	124.331	111.205	176.367
TGME49_200280	183.07	168.141	261.158
TGME49_200290	397.468	365.641	403.608
TGME49_200295	4.89493	4.44818	0
TGME49_200310	276.074	318.49	325.6
TGME49_200320	64.613	24.9098	56.5278
TGME49_200330	662.773	608.511	621.805
TGME49_200340	51.8862	17.7927	28.2639
TGME49_200350	147.827	137.894	96.0972
TGME49_200360	2024.54	1967.88	1667.57
TGME49_200370	131.184	142.342	116.447
TGME49_200375	110.625	79.1776	154.886
TGME49_200385	1724.97	1497.26	1565.82
TGME49_200400	254.536	261.553	289.422
TGME49_200410	23.4956	41.8129	13.5667
TGME49_200430	19.5797	32.9165	12.4361
TGME49_200440	3.91594	0.889636	12.4361
TGME49_200450	24.4746	45.3715	15.8278
TGME49_200460	100.835	65.8331	20.35
TGME49_200470	326.002	302.476	419.436
TGME49_200590	47.9703	72.0606	58.7889
TGME49_200700	7.83188	39.144	5.65278
TGME49_201110	11.7478	9.786	14.6972
TGME49_201120	345.582	322.938	310.903
TGME49_201130	592.286	705.482	842.264
TGME49_201140	93.0036	115.653	145.842
TGME49_201150	83.2138	92.5222	66.7028
TGME49_201160	17.6217	12.4549	26.0028
TGME49_201170	1341.21	1315.77	1597.47
TGME49_201180	58.7391	77.3984	81.4
TGME49_201190	8.81087	0.889636	6.78333
TGME49_201200	36.2225	54.2678	44.0917
TGME49_201210	22.5167	15.1238	0
TGME49_201220	22.5167	12.4549	49.7444
TGME49_201230	46.9913	69.3916	82.5305
TGME49_201240	140.974	162.803	162.8
TGME49_201250	372.014	350.517	270.203
TGME49_201260	933.952	927.891	1126.03
TGME49_201270	286.843	313.152	361.778
TGME49_201380	852.696	733.95	871.658
TGME49_201390	6546.48	6019.28	5919.59
TGME49_201400	221.251	238.423	408.131
TGME49_201520	148.806	225.968	160.539
TGME49_201630	293.696	227.747	342.558
TGME49_201670	95.9406	77.3984	156.017
TGME49_201680	1471.41	1239.26	1417.72
TGME49_201690	20.5587	23.1305	23.7417
TGME49_201700	32.3065	41.8129	56.5278
TGME49_201710	49.9283	64.9435	31.6556
TGME49_201720	41.1174	43.5922	40.7
TGME49_201740	46.0123	58.716	26.0028
TGME49_201760	465.018	473.287	451.092
TGME49_201770	46.0123	54.2678	90.4444
TGME49_201775	18.6007	7.11709	20.35
TGME49_201780	3854.27	3812.98	3434.63
TGME49_201785	935.91	959.918	829.828
TGME49_201790	103.772	91.6326	29.3944
TGME49_201800	86.1507	84.5155	79.1389
TGME49_201810	286.843	220.63	214.806
TGME49_201820	465.997	357.634	344.819
TGME49_201830	30.3485	13.3445	28.2639
TGME49_201840	429.775	182.375	202.369
TGME49_201860	2539.49	2587.06	3258.26
TGME49_201870	390.615	298.028	379.867
TGME49_201880	1072.97	1079.13	941.753
TGME49_201900	201.671	228.637	201.239
TGME49_202010	262.368	326.497	286.031
TGME49_202030	111.604	112.094	74.6167
TGME49_202040	229.083	153.017	211.414
TGME49_202070	116.499	125.439	154.886
TGME49_202080	14.6848	10.6756	7.91389
TGME49_202120	359.288	373.647	391.172
TGME49_202160	59.7181	24.9098	42.9611
TGME49_202170	32.3065	36.4751	28.2639
TGME49_202180	53.8442	68.502	78.0083
TGME49_202190	287.822	285.573	283.769
TGME49_202200	1570.29	1592.45	1698.09
TGME49_202220	197.755	200.168	232.894
TGME49_202230	259.431	255.326	165.061
TGME49_202240	36.2225	44.4818	40.7
TGME49_202250	206.566	224.188	189.933
TGME49_202255	44.0543	36.4751	42.9611
TGME49_202290	72.4449	81.8466	49.7444
TGME49_202300	108.667	110.315	94.9667
TGME49_202310	104.751	96.0807	152.625
TGME49_202320	11.7478	370.089	15.8278
TGME49_202350	56.7812	48.0404	92.7055
TGME49_202360	14.6848	9.786	15.8278
TGME49_202370	429.775	532.892	591.28
TGME49_202375	7.83188	13.3445	18.0889
TGME49_202380	1281.49	1311.32	1185.95
TGME49_202390	30.3485	38.2544	54.2667
TGME49_202410	373.972	307.814	272.464
TGME49_202420	93.9826	99.6393	114.186
TGME49_202430	92.0246	42.7025	113.056
TGME49_202440	65.592	38.2544	66.7028
TGME49_202450	17.6217	33.8062	18.0889
TGME49_202460	203.629	177.927	243.069
TGME49_202470	180.133	142.342	108.533
TGME49_202480	5.87391	9.786	4.52222
TGME49_202490	391.594	295.359	550.581
TGME49_202500	1741.61	1878.91	2012.39
TGME49_202510	316.212	369.199	411.522
TGME49_202520	153.701	119.211	92.7055
TGME49_202530	219.293	183.265	150.364
TGME49_202540	314.254	301.587	276.986
TGME49_202550	92.0246	80.9569	185.411
TGME49_202568	44.0543	26.6891	10.175
TGME49_202572	94.9616	115.653	150.364
TGME49_202580	24.4746	6.22745	14.6972
TGME49_202590	113.562	137.004	64.4417
TGME49_202610	917.309	1023.08	872.789
TGME49_202620	876.192	918.994	738.253
TGME49_202630	179.154	206.396	228.372
TGME49_202650	73.4239	54.2678	81.4
TGME49_202660	38.1804	334.503	0
TGME49_202670	197.755	1263.28	133.406
TGME49_202680	701.932	544.457	757.472
TGME49_202690	71.4659	70.2813	48.6139
TGME49_202700	78.3188	75.6191	52.0056
TGME49_202720	48.9493	28.4684	6.78333
TGME49_202730	34.2645	59.6056	55.3972
TGME49_202740	56.7812	56.0471	53.1361
TGME49_202750	18.6007	27.5787	36.1778
TGME49_202760	27.4116	66.7227	126.622
TGME49_202770	1268.77	1271.29	1396.24
TGME49_202780	698.996	630.752	711.119
TGME49_202790	68.529	75.6191	47.4833
TGME49_202800	8.81087	8.89636	0
TGME49_202810	25.4536	2.66891	12.4361
TGME49_202820	111.604	134.335	105.142
TGME49_202830	1258.98	1262.39	1235.7
TGME49_202840	797.873	813.128	922.533
TGME49_202850	46.0123	42.7025	46.3528
TGME49_202860	134.121	120.101	137.928
TGME49_202870	195.797	128.108	163.931
TGME49_202880	14.6848	16.0135	22.6111
TGME49_202890	647.109	596.946	479.356
TGME49_202900	792.978	672.565	856.961
TGME49_202910	9.78985	0	12.4361
TGME49_202920	233.977	191.272	279.247
TGME49_202930	4.89493	4.44818	16.9583
TGME49_202940	245.725	251.767	234.025
TGME49_202950	173.28	164.583	167.322
TGME49_202960	6.8529	8.00673	0
TGME49_202980	469.913	504.424	548.319
TGME49_203010	349.498	292.69	427.35
TGME49_203020	81.2558	100.529	85.9222
TGME49_203030	419.006	379.875	435.264
TGME49_203040	229.083	130.777	258.897
TGME49_203050	138.037	81.8466	179.758
TGME49_203060	405.3	409.233	371.953
TGME49_203080	310.338	270.449	254.375
TGME49_203120	47.9703	59.6056	32.7861
TGME49_203150	188.944	171.7	128.883
TGME49_203160	101.814	106.756	68.9639
TGME49_203170	916.33	797.114	733.73
TGME49_203180	14.6848	48.0404	58.7889
TGME49_203220	102.793	99.6393	111.925
TGME49_203240	468.934	427.025	391.172
TGME49_203260	29.3696	28.4684	27.1333
TGME49_203270	8.81087	6.22745	29.3944
TGME49_203280	133.142	128.108	58.7889
TGME49_203290	524.736	236.643	314.294
TGME49_203300	423.901	426.136	253.244
TGME49_203310	9601.89	9515.55	9111.15
TGME49_203320	121.394	162.803	203.5
TGME49_203350	133.142	160.135	125.492
TGME49_203358	82.2348	84.5155	80.2694
TGME49_203362	111.604	99.6393	87.0528
TGME49_203370	250.62	234.864	228.372
TGME49_203375	5.87391	4.44818	0
TGME49_203380	218.314	254.436	243.069
TGME49_203390	321.107	335.393	299.597
TGME49_203400	104.751	137.894	108.533
TGME49_203420	20.5587	25.7995	38.4389
TGME49_203440	0	15.1238	10.175
TGME49_203450	99.8565	115.653	89.3139
TGME49_203480	38.1804	79.1776	35.0472
TGME49_203490	90.0667	164.583	71.225
TGME49_203510	417.048	363.861	314.294
TGME49_203520	44.0543	35.5855	50.875
TGME49_203540	745.008	753.522	775.561
TGME49_203560	133.142	148.569	100.619
TGME49_203600	395.51	455.494	605.978
TGME49_203610	124.331	89.8533	102.881
TGME49_203620	36.2225	34.6958	22.6111
TGME49_203630	1638.82	1944.75	1646.09
TGME49_203665	163.491	160.135	128.883
TGME49_203690	148.806	206.396	269.072
TGME49_203700	242.788	177.927	143.581
TGME49_203705	12.7268	16.9031	14.6972
TGME49_203710	498.304	607.622	851.308
TGME49_203720	38.1804	17.7927	14.6972
TGME49_203730	38.1804	37.3647	59.9194
TGME49_203740	125.31	108.536	79.1389
TGME49_203750	19.5797	17.7927	6.78333
TGME49_203760	92.0246	132.556	85.9222
TGME49_203780	275.095	224.188	298.467
TGME49_203790	404.321	405.674	546.058
TGME49_203810	334.813	328.276	474.833
TGME49_203815	20.5587	16.0135	6.78333
TGME49_203820	978.006	851.382	1198.39
TGME49_203830	188.944	248.209	204.631
TGME49_203840	64.613	48.93	83.6611
TGME49_203860	82.2348	72.9502	57.6583
TGME49_203870	128.247	120.991	91.575
TGME49_203875	89.0877	58.716	54.2667
TGME49_203880	710.743	642.317	577.714
TGME49_203890	14.6848	3.55855	0
TGME49_203910	343.624	388.771	427.35
TGME49_203930	291.738	261.553	362.908
TGME49_203940	30.3485	36.4751	1.13056
TGME49_203950	231.041	222.409	297.336
TGME49_203960	163.491	233.085	206.892
TGME49_203980	495.367	535.561	473.703
TGME49_203985	7.83188	0	13.5667
TGME49_203990	99.8565	140.563	154.886
TGME49_204010	23.4956	18.6824	18.0889
TGME49_204020	5136.74	5541.55	5326.05
TGME49_204040	43.0754	40.9233	42.9611
TGME49_204050	1540.92	1806.85	1167.86
TGME49_204055	7.83188	44.4818	30.525
TGME49_204060	105.73	94.3015	71.225
TGME49_204070	32.3065	86.2947	65.5722
TGME49_204080	184.049	214.402	152.625
TGME49_204090	9.78985	9.786	7.91389
TGME49_204100	290.759	277.567	275.856
TGME49_204110	46.9913	63.1642	79.1389
TGME49_204120	103.772	164.583	57.6583
TGME49_204130	919.267	959.918	752.95
TGME49_204140	63.634	90.7429	79.1389
TGME49_204150	27.4116	40.0336	36.1778
TGME49_204160	218.314	242.871	228.372
TGME49_204270	139.016	191.272	168.453
TGME49_204280	373.972	344.289	263.419
TGME49_204310	364.183	450.156	401.347
TGME49_204315	28.3906	32.0269	35.0472
TGME49_204320	66.571	90.7429	21.4806
TGME49_204330	28.3906	8.89636	28.2639
TGME49_204340	809.621	822.024	764.255
TGME49_204350	128.247	140.563	176.367
TGME49_204360	33.2855	67.6124	65.5722
TGME49_204370	407.258	431.474	478.225
TGME49_204380	105.73	122.77	178.628
TGME49_204390	1.95797	16.0135	27.1333
TGME49_204395	0.978985	10.6756	10.175
TGME49_204400	1965.8	1852.22	1744.45
TGME49_204410	47.9703	43.5922	16.9583
TGME49_204440	57.7601	42.7025	30.525
TGME49_204480	469.913	506.203	717.903
TGME49_204490	75.3819	71.1709	85.9222
TGME49_204500	24.4746	29.358	44.0917
TGME49_204510	232.02	204.616	227.242
TGME49_204530	5386.38	5304.9	4775.47
TGME49_204540	45.0333	67.6124	80.2694
TGME49_204550	142.932	172.589	172.975
TGME49_204880	272.158	172.589	271.333
TGME49_205000	153.701	158.355	68.9639
TGME49_205010	450.333	354.075	322.208
TGME49_205020	5.87391	6.22745	0
TGME49_205030	82.2348	104.977	135.667
TGME49_205040	316.212	306.035	321.078
TGME49_205050	0	8.00673	7.91389
TGME49_205060	131.184	61.3849	75.7472
TGME49_205100	81.2558	103.198	52.0056
TGME49_205110	11.7478	11.5653	20.35
TGME49_205120	10.7688	32.0269	21.4806
TGME49_205130	216.356	260.663	374.214
TGME49_205150	11.7478	48.93	50.875
TGME49_205160	51.8862	58.716	35.0472
TGME49_205170	352.435	383.433	274.725
TGME49_205180	865.423	848.713	827.567
TGME49_205190	72.4449	88.074	102.881
TGME49_205200	189.923	179.707	200.108
TGME49_205210	58.7391	46.2611	57.6583
TGME49_205220	385.72	372.758	322.208
TGME49_205240	44.0543	93.4118	83.6611
TGME49_205250	799.831	868.285	933.839
TGME49_205265	9.78985	15.1238	11.3056
TGME49_205280	836.053	985.717	601.455
TGME49_205290	309.359	321.159	304.119
TGME49_205300	198.734	187.713	226.111
TGME49_205320	396.489	438.591	445.439
TGME49_205330	612.845	572.036	674.942
TGME49_205340	2915.42	3619.04	3616.65
TGME49_205350	604.034	702.813	540.406
TGME49_205360	693.122	690.358	582.236
TGME49_205370	234.956	175.258	131.144
TGME49_205380	362.225	324.717	327.861
TGME49_205390	36.2225	24.9098	45.2222
TGME49_205410	81.2558	64.0538	46.3528
TGME49_205420	0	6.22745	7.91389
TGME49_205440	518.862	566.698	564.147
TGME49_205460	182.091	242.871	169.583
TGME49_205470	3361.84	3899.28	3780.58
TGME49_205480	17.6217	46.2611	35.0472
TGME49_205490	717.596	726.833	566.408
TGME49_205500	241.809	262.443	312.033
TGME49_205510	214.398	287.353	272.464
TGME49_205530	14.6848	0	5.65278
TGME49_205540	149.785	145.011	115.317
TGME49_205550	27.4116	22.2409	10.175
TGME49_205558	1087.65	1418.08	1534.16
TGME49_205562	30.3485	50.7093	42.9611
TGME49_205570	111.604	144.121	187.672
TGME49_205580	369.077	339.841	400.217
TGME49_205600	172.301	140.563	108.533
TGME49_205615	88.1087	115.653	107.403
TGME49_205640	185.028	265.112	262.289
TGME49_205650	1432.26	1497.26	1571.47
TGME49_205658	9.78985	21.3513	30.525
TGME49_205662	11.7478	11.5653	7.91389
TGME49_205670	288.801	373.647	270.203
TGME49_205680	49.9283	73.8398	63.3111
TGME49_205690	280.969	193.051	255.506
TGME49_205700	2230.13	2595.96	2379.82
TGME49_205710	549.211	626.304	592.411
TGME49_205720	68.529	56.9367	92.7055
TGME49_205730	43.0754	41.8129	71.225
TGME49_205740	381.804	472.397	414.914
TGME49_205750	166.428	155.686	206.892
TGME49_206290	8.81087	4.44818	15.8278
TGME49_206300	90.0667	96.9704	110.794
TGME49_206310	204.608	135.225	108.533
TGME49_206320	476.766	339.841	721.294
TGME49_206330	189.923	209.954	139.058
TGME49_206340	573.685	542.678	430.742
TGME49_206350	455.228	462.611	376.475
TGME49_206360	129.226	113.873	128.883
TGME49_206380	296.633	344.289	245.331
TGME49_206390	35.2435	43.5922	81.4
TGME49_206400	73.4239	83.6258	29.3944
TGME49_206415	143.911	225.078	170.714
TGME49_206430	169.364	163.693	212.544
TGME49_206440	19.5797	47.1507	0
TGME49_206450	682.353	620.966	568.669
TGME49_206460	74.4029	42.7025	98.3583
TGME49_206470	1041.64	1139.62	1386.06
TGME49_206480	157.617	240.202	231.764
TGME49_206490	50.9072	74.7295	83.6611
TGME49_206500	39.1594	77.3984	35.0472
TGME49_206510	591.307	556.023	515.533
TGME49_206520	0	4.44818	12.4361
TGME49_206540	62.6551	47.1507	44.0917
TGME49_206550	10.7688	6.22745	6.78333
TGME49_206570	3.91594	5.33782	0
TGME49_206580	188.944	152.128	281.508
TGME49_206590	232.999	214.402	283.769
TGME49_206600	293.696	236.643	252.114
TGME49_206605	10.7688	11.5653	3.39167
TGME49_206610	79.2978	107.646	109.664
TGME49_206630	160.554	161.024	131.144
TGME49_206640	200.692	198.389	131.144
TGME49_206650	5.87391	8.00673	15.8278
TGME49_206660	4.89493	8.00673	21.4806
TGME49_206670	415.09	443.929	505.358
TGME49_206680	101.814	70.2813	149.233
TGME49_206690	590.328	528.444	622.936
TGME49_206695	95.9406	75.6191	125.492
TGME49_206700	47.9703	47.1507	37.3083
TGME49_206710	77.3398	144.121	128.883
TGME49_207020	8.81087	7.11709	9.04444
TGME49_207030	0	5.33782	5.65278
TGME49_207040	22.5167	30.2476	45.2222
TGME49_207060	1423.44	1407.4	1464.07
TGME49_207065	100.835	51.5989	85.9222
TGME49_207070	57.7601	71.1709	40.7
TGME49_207080	112.583	80.0673	94.9667
TGME49_207100	136.079	103.198	98.3583
TGME49_207120	47.9703	93.4118	73.4861
TGME49_207140	38.1804	35.5855	55.3972
TGME49_207160	30.3485	0.889636	26.0028
TGME49_207170	311.317	369.199	459.006
TGME49_207180	134.121	107.646	83.6611
TGME49_207200	80.2768	71.1709	163.931
TGME49_207210	2.93696	3.55855	4.52222
TGME49_207230	283.906	240.202	163.931
TGME49_207240	1039.68	808.68	849.047
TGME49_207370	871.297	854.941	764.255
TGME49_207390	31.3275	50.7093	42.9611
TGME49_207400	173.28	118.322	139.058
TGME49_207420	103.772	104.087	122.1
TGME49_207430	125.31	176.148	115.317
TGME49_207440	4048.1	4886.77	4285.94
TGME49_207450	127.268	133.445	126.622
TGME49_207460	37.2014	30.2476	68.9639
TGME49_207470	4.89493	3.55855	0
TGME49_207480	142.932	159.245	168.453
TGME49_207590	94.9616	95.1911	76.8778
TGME49_207600	33.2855	27.5787	18.0889
TGME49_207620	1016.19	839.817	1035.59
TGME49_207630	41.1174	32.0269	29.3944
TGME49_207640	610.887	556.023	734.861
TGME49_207665	32.3065	34.6958	83.6611
TGME49_207680	44.0543	27.5787	54.2667
TGME49_207690	303.485	311.373	331.253
TGME49_207710	110.625	72.9502	85.9222
TGME49_207720	56.7812	101.419	96.0972
TGME49_207750	590.328	652.993	564.147
TGME49_207760	459.144	365.641	395.694
TGME49_207770	574.664	506.203	608.239
TGME49_207800	233.977	190.382	111.925
TGME49_207810	86.1507	650.324	11.3056
TGME49_207820	988.775	870.064	837.742
TGME49_207830	80.2768	82.7362	137.928
TGME49_207840	131.184	170.81	178.628
TGME49_207865	8.81087	12.4549	4.52222
TGME49_207875	9.78985	4.44818	14.6972
TGME49_207880	102.793	115.653	47.4833
TGME49_207900	94.9616	145.9	87.0528
TGME49_207910	95.9406	65.8331	32.7861
TGME49_207920	162.512	124.549	146.972
TGME49_207930	161.533	149.459	97.2278
TGME49_207940	13.7058	17.7927	12.4361
TGME49_207950	235.935	130.777	246.461
TGME49_207960	122.373	84.5155	88.1833
TGME49_207980	3.91594	3.55855	0
TGME49_207990	163.491	211.733	271.333
TGME49_208010	148.806	133.445	177.497
TGME49_208020	7.83188	12.4549	15.8278
TGME49_208030	4451.45	4008.7	4620.58
TGME49_208040	28.3906	21.3513	36.1778
TGME49_208050	47.9703	50.7093	64.4417
TGME49_208070	184.049	206.396	228.372
TGME49_208090	5.87391	4.44818	0
TGME49_208200	168.385	134.335	139.058
TGME49_208300	254.536	261.553	275.856
TGME49_208310	104.751	78.288	119.839
TGME49_208320	164.47	148.569	202.369
TGME49_208340	376.909	437.701	463.528
TGME49_208350	205.587	149.459	145.842
TGME49_208360	12.7268	5.33782	15.8278
TGME49_208370	1338.27	1474.13	1119.25
TGME49_208390	76.3609	69.3916	68.9639
TGME49_208400	267.263	296.249	327.861
TGME49_208410	143.911	140.563	72.3555
TGME49_208420	366.141	350.517	265.681
TGME49_208430	80.2768	112.984	149.233
TGME49_208440	377.888	380.764	377.606
TGME49_208450	635.361	628.083	504.228
TGME49_208480	7.83188	14.2342	16.9583
TGME49_208490	130.205	260.663	192.194
TGME49_208500	329.918	339.841	262.289
TGME49_208510	41.1174	97.86	40.7
TGME49_208530	187.965	135.225	170.714
TGME49_208540	150.764	149.459	96.0972
TGME49_208550	300.549	195.72	245.331
TGME49_208560	321.107	317.6	343.689
TGME49_208570	661.794	540.899	511.011
TGME49_208580	72.4449	96.0807	113.056
TGME49_208590	283.906	310.483	317.686
TGME49_208710	127.268	121.88	73.4861
TGME49_208718	428.796	418.129	390.042
TGME49_208722	168.385	151.238	146.972
TGME49_208730	1014.23	527.554	669.289
TGME49_208740	1308.9	498.196	1162.21
TGME49_208750	178.175	206.396	224.981
TGME49_208780	136.079	167.252	142.45
TGME49_208790	158.596	151.238	141.319
TGME49_208800	262.368	267.781	239.678
TGME49_208820	35.2435	58.716	79.1389
TGME49_208830	1836.58	2358.43	2452.17
TGME49_208842	382.783	387.881	387.781
TGME49_208850	76.3609	73.8398	46.3528
TGME49_208910	421.943	392.33	442.047
TGME49_208970	454.249	523.106	373.083
TGME49_208980	20.5587	7.11709	32.7861
TGME49_208990	35.2435	24.9098	28.2639
TGME49_209000	255.515	351.406	531.361
TGME49_209010	42.0964	57.8264	36.1778
TGME49_209020	22.5167	24.9098	30.525
TGME49_209030	3582.11	3825.44	5176.81
TGME49_209050	519.841	548.016	591.28
TGME49_209060	231.041	211.733	256.636
TGME49_209070	243.767	167.252	179.758
TGME49_209080	203.629	273.118	142.45
TGME49_209090	132.163	104.977	186.542
TGME49_209095	63.634	74.7295	122.1
TGME49_209100	352.435	378.095	205.761
TGME49_209108	35.2435	61.3849	9.04444
TGME49_209112	4.89493	11.5653	21.4806
TGME49_209120	26.4326	29.358	31.6556
TGME49_209130	29.3696	16.9031	20.35
TGME49_209140	261.389	270.449	213.675
TGME49_209150	295.654	337.172	239.678
TGME49_209160	103.772	140.563	131.144
TGME49_209170	129.226	143.231	154.886
TGME49_209180	26.4326	14.2342	20.35
TGME49_209190	48.9493	38.2544	73.4861
TGME49_209200	90.0667	105.867	127.753
TGME49_209210	394.531	341.62	377.606
TGME49_209240	30.3485	35.5855	70.0944
TGME49_209250	1283.45	1281.97	1467.46
TGME49_209260	870.318	806.011	999.411
TGME49_209270	85.1717	55.1575	70.0944
TGME49_209280	163.491	198.389	168.453
TGME49_209290	2422.99	2718.73	2835.43
TGME49_209420	793.957	742.846	576.583
TGME49_209430	228.104	159.245	162.8
TGME49_209440	318.17	308.704	403.608
TGME49_209450	565.854	491.969	364.039
TGME49_209460	98.8775	80.9569	40.7
TGME49_209490	139.016	120.991	131.144
TGME49_209500	208.524	175.258	302.989
TGME49_209520	79.2978	89.8533	59.9194
TGME49_209530	31.3275	16.0135	4.52222
TGME49_209540	21.5377	10.6756	0
TGME49_209550	4.89493	13.3445	10.175
TGME49_209570	46.9913	41.8129	68.9639
TGME49_209580	213.419	184.155	141.319
TGME49_209590	7.83188	10.6756	0
TGME49_209600	1644.7	1421.64	1616.69
TGME49_209610	4.89493	5.33782	0
TGME49_209630	143.911	131.666	75.7472
TGME49_209640	17.6217	23.1305	6.78333
TGME49_209650	118.457	159.245	132.275
TGME49_209670	12.7268	16.9031	14.6972
TGME49_209680	32.3065	41.8129	30.525
TGME49_209690	219.293	139.673	227.242
TGME49_209700	309.359	249.988	338.036
TGME49_209705	0	4.44818	4.52222
TGME49_209710	132.163	110.315	161.669
TGME49_209720	370.056	280.235	395.694
TGME49_209730	167.406	183.265	126.622
TGME49_209740	114.541	147.68	106.272
TGME49_209755	12.7268	0	7.91389
TGME49_209770	12.7268	29.358	35.0472
TGME49_209790	83.2138	84.5155	109.664
TGME49_209800	701.932	479.514	543.797
TGME49_209820	7.83188	3.55855	2.26111
TGME49_209850	105.73	69.3916	154.886
TGME49_209860	23.4956	10.6756	15.8278
TGME49_209870	48.9493	48.0404	82.5305
TGME49_209880	415.09	419.908	390.042
TGME49_209890	1045.56	775.763	1123.77
TGME49_209900	98.8775	88.9636	87.0528
TGME49_209910	2710.81	2593.29	2828.65
TGME49_209920	6.8529	6.22745	0
TGME49_209940	40.1384	38.2544	45.2222
TGME49_209945	89.0877	76.5087	75.7472
TGME49_209950	125.31	202.837	191.064
TGME49_209960	181.112	308.704	263.419
TGME49_209970	40.1384	42.7025	31.6556
TGME49_209985	107.688	72.9502	160.539
TGME49_210220	30.3485	28.4684	33.9167
TGME49_210230	155.659	185.044	198.978
TGME49_210245	7.83188	12.4549	0
TGME49_210255	426.838	427.915	468.05
TGME49_210260	6.8529	8.89636	2.26111
TGME49_210270	434.669	320.269	378.736
TGME49_210280	68.529	60.4953	48.6139
TGME49_210300	637.319	684.13	709.989
TGME49_210310	150.764	119.211	139.058
TGME49_210345	33.2855	47.1507	119.839
TGME49_210360	32.3065	55.1575	55.3972
TGME49_210370	1168.91	1372.71	1664.18
TGME49_210380	156.638	133.445	148.103
TGME49_210390	48.9493	64.9435	44.0917
TGME49_210408	3851.33	3809.42	3789.62
TGME49_210412	47.9703	52.4885	74.6167
TGME49_210420	168.385	185.044	264.55
TGME49_210430	280.969	320.269	253.244
TGME49_210440	234.956	261.553	195.586
TGME49_210450	18.6007	24.9098	31.6556
TGME49_210490	104.751	85.4051	120.969
TGME49_210690	3777.9	4502.45	3361.14
TGME49_210700	215.377	220.63	215.936
TGME49_210715	66.571	45.3715	78.0083
TGME49_210730	183.07	228.637	204.631
TGME49_210750	166.428	127.218	96.0972
TGME49_210760	148.806	89.8533	170.714
TGME49_210778	243.767	207.285	244.2
TGME49_210781	249.641	310.483	354.994
TGME49_210787	43.0754	58.716	40.7
TGME49_210790	180.133	146.79	253.244
TGME49_210800	104.751	80.9569	35.0472
TGME49_210810	494.388	348.737	586.758
TGME49_210820	206.566	193.051	220.458
TGME49_210830	53.8442	40.0336	88.1833
TGME49_210840	401.384	500.865	661.375
TGME49_210960	74.4029	64.0538	65.5722
TGME49_210980	268.242	282.904	255.506
TGME49_210990	5.87391	5.33782	0
TGME49_211010	158.596	189.493	178.628
TGME49_211015	44.0543	38.2544	38.4389
TGME49_211020	83.2138	83.6258	54.2667
TGME49_211030	787.104	809.569	1077.42
TGME49_211040	713.68	849.603	842.264
TGME49_211060	61.6761	56.9367	89.3139
TGME49_211070	29.3696	69.3916	46.3528
TGME49_211090	143.911	177.038	115.317
TGME49_211150	91.0456	109.425	127.753
TGME49_211220	16.6428	24.9098	20.35
TGME49_211230	224.188	242.871	226.111
TGME49_211240	55.8022	58.716	52.0056
TGME49_211250	689.206	659.221	608.239
TGME49_211260	751.861	665.448	739.383
TGME49_211270	59.7181	75.6191	66.7028
TGME49_211280	20.5587	64.0538	29.3944
TGME49_211290	1114.09	1151.19	1366.84
TGME49_211300	125.31	90.7429	110.794
TGME49_211310	130.205	120.101	67.8333
TGME49_211330	119.436	144.121	78.0083
TGME49_211340	272.158	237.533	205.761
TGME49_211350	54.8232	128.997	88.1833
TGME49_211390	18.6007	4.44818	10.175
TGME49_211400	83.2138	105.867	93.8361
TGME49_211410	141.953	126.328	84.7917
TGME49_211420	891.856	914.546	850.178
TGME49_211440	232.999	185.044	122.1
TGME49_211450	20.5587	2.66891	18.0889
TGME49_211460	488.514	495.527	550.581
TGME49_211470	1.95797	10.6756	13.5667
TGME49_211480	149.785	140.563	137.928
TGME49_211600	143.911	110.315	126.622
TGME49_211610	174.259	151.238	160.539
TGME49_211630	506.135	666.338	586.758
TGME49_211640	132.163	136.114	123.231
TGME49_211650	61.6761	90.7429	50.875
TGME49_211670	137.058	145.9	151.494
TGME49_211680	6065.79	5993.48	6189.79
TGME49_211690	61.6761	99.6393	79.1389
TGME49_211700	127.268	128.108	150.364
TGME49_211710	317.191	370.978	360.647
TGME49_211720	2488.58	2248.11	2590.1
TGME49_211730	508.093	451.935	440.917
TGME49_211850	176.217	116.542	137.928
TGME49_211860	225.167	150.349	210.283
TGME49_211870	88.1087	73.8398	102.881
TGME49_211880	36.2225	22.2409	30.525
TGME49_211890	211.461	237.533	210.283
TGME49_212090	64.613	50.7093	26.0028
TGME49_212100	55.8022	69.3916	57.6583
TGME49_212110	39.1594	64.0538	67.8333
TGME49_212130	341.666	332.724	219.328
TGME49_212140	291.738	274.008	265.681
TGME49_212145	0	3.55855	6.78333
TGME49_212150	57.7601	44.4818	81.4
TGME49_212160	16.6428	20.4616	15.8278
TGME49_212170	201.671	251.767	168.453
TGME49_212190	1135.62	1114.71	1339.71
TGME49_212200	100.835	61.3849	42.9611
TGME49_212210	128.247	197.499	152.625
TGME49_212220	674.521	621.856	750.689
TGME49_212240	3.91594	5.33782	0
TGME49_212250	491.451	454.604	457.875
TGME49_212260	309.359	292.69	418.306
TGME49_212270	511.03	588.05	426.219
TGME49_212280	42.0964	26.6891	27.1333
TGME49_212290	2778.36	3620.82	3076.24
TGME49_212300	1500.78	1530.17	1499.12
TGME49_212310	983.88	1059.56	816.261
TGME49_212410	46.0123	71.1709	39.5694
TGME49_212420	23.4956	2.66891	9.04444
TGME49_212725	165.449	126.328	123.231
TGME49_212735	46.9913	52.4885	44.0917
TGME49_212750	10.7688	21.3513	0
TGME49_212760	53.8442	16.9031	10.175
TGME49_212770	1349.04	1370.93	1716.18
TGME49_212780	515.925	546.237	517.794
TGME49_212800	102.793	129.887	118.708
TGME49_212820	232.999	229.526	316.556
TGME49_212840	178.175	124.549	154.886
TGME49_212850	189.923	276.677	208.022
TGME49_212860	57.7601	61.3849	44.0917
TGME49_212880	1155.2	956.359	1096.64
TGME49_212900	654.941	624.525	550.581
TGME49_212920	151.743	165.472	180.889
TGME49_212930	116.499	165.472	106.272
TGME49_212940	33.2855	21.3513	38.4389
TGME49_212950	100.835	81.8466	98.3583
TGME49_212960	98.8775	137.004	104.011
TGME49_212980	2878.22	2482.09	2946.23
TGME49_212990	32.3065	26.6891	36.1778
TGME49_213000	36.2225	29.358	12.4361
TGME49_213010	60.6971	72.0606	53.1361
TGME49_213020	30.3485	24.0202	33.9167
TGME49_213030	623.614	657.441	611.63
TGME49_213040	193.839	171.7	168.453
TGME49_213050	1754.34	1713.44	1487.81
TGME49_213060	108.667	161.914	133.406
TGME49_213067	166.428	130.777	258.897
TGME49_213072	108.667	102.308	90.4444
TGME49_213100	11.7478	8.89636	13.5667
TGME49_213115	20.5587	16.9031	18.0889
TGME49_213240	26.4326	11.5653	13.5667
TGME49_213255	18.6007	15.1238	2.26111
TGME49_213280	663.752	704.592	541.536
TGME49_213300	122.373	85.4051	91.575
TGME49_213310	70.4869	51.5989	76.8778
TGME49_213325	43.0754	36.4751	56.5278
TGME49_213340	34.2645	36.4751	5.65278
TGME49_213350	3190.51	3856.57	3402.97
TGME49_213370	144.89	133.445	162.8
TGME49_213388	114.541	116.542	102.881
TGME49_213392	598.16	547.126	529.1
TGME49_213400	34.2645	45.3715	44.0917
TGME49_213410	292.717	367.42	371.953
TGME49_213415	15.6638	13.3445	0
TGME49_213420	37.2014	40.9233	16.9583
TGME49_213445	109.646	104.087	52.0056
TGME49_213460	23.4956	22.2409	39.5694
TGME49_213480	11.7478	3.55855	6.78333
TGME49_213490	121.394	98.7496	98.3583
TGME49_213500	8.81087	16.0135	0
TGME49_213510	11.7478	17.7927	9.04444
TGME49_213520	232.02	194.83	215.936
TGME49_213550	331.876	491.079	373.083
TGME49_213570	562.917	605.842	669.289
TGME49_213580	3379.46	4068.31	3295.57
TGME49_213590	242.788	268.67	338.036
TGME49_213600	30.3485	32.9165	54.2667
TGME49_213610	684.311	540.009	486.139
TGME49_213620	210.482	99.6393	104.011
TGME49_213635	4.89493	20.4616	0
TGME49_213650	179.154	141.452	78.0083
TGME49_213660	3750.49	3579.01	3480.98
TGME49_213670	163.491	219.74	230.633
TGME49_213680	38.1804	53.3782	66.7028
TGME49_213690	78.3188	114.763	132.275
TGME49_213710	197.755	185.044	228.372
TGME49_213720	4.89493	11.5653	10.175
TGME49_213730	545.295	411.012	428.481
TGME49_213740	129.226	139.673	127.753
TGME49_213746	56.7812	51.5989	52.0056
TGME49_213748	38.1804	27.5787	24.8722
TGME49_213752	46.9913	52.4885	63.3111
TGME49_213770	361.246	377.206	323.339
TGME49_213780	17.6217	14.2342	9.04444
TGME49_213790	62.6551	34.6958	20.35
TGME49_213800	133.142	163.693	144.711
TGME49_213810	25.4536	40.0336	18.0889
TGME49_213820	211.461	182.375	165.061
TGME49_213830	61.6761	51.5989	61.05
TGME49_213850	3.91594	4.44818	3.39167
TGME49_213870	284.885	245.54	284.9
TGME49_213880	13.7058	12.4549	7.91389
TGME49_213890	46.9913	64.0538	44.0917
TGME49_213900	534.526	515.989	506.489
TGME49_213910	11.7478	19.572	13.5667
TGME49_213920	326.981	367.42	405.869
TGME49_213930	19.5797	32.0269	46.3528
TGME49_213940	537.463	683.241	490.661
TGME49_213950	275.095	208.175	217.067
TGME49_213970	34.2645	31.1373	6.78333
TGME49_214070	20.5587	1.77927	12.4361
TGME49_214080	620.677	910.098	719.033
TGME49_214090	442.501	274.898	518.925
TGME49_214100	105.73	72.0606	75.7472
TGME49_214110	41.1174	48.93	23.7417
TGME49_214120	6.8529	15.1238	0
TGME49_214130	292.717	241.091	241.939
TGME49_214140	839.969	628.083	858.092
TGME49_214150	17.6217	40.9233	42.9611
TGME49_214160	5.87391	10.6756	0
TGME49_214170	114.541	138.783	109.664
TGME49_214180	434.669	508.872	462.397
TGME49_214190	13.7058	24.9098	11.3056
TGME49_214200	180.133	204.616	252.114
TGME49_214210	511.03	661	671.55
TGME49_214220	1300.09	1083.58	1211.96
TGME49_214230	8.81087	48.0404	54.2667
TGME49_214240	399.426	418.129	428.481
TGME49_214250	554.106	573.815	630.85
TGME49_214260	241.809	239.312	278.117
TGME49_214270	813.537	916.326	1209.69
TGME49_214280	41.1174	48.93	5.65278
TGME49_214290	90.0667	66.7227	93.8361
TGME49_214300	308.38	281.125	270.203
TGME49_214310	106.709	81.8466	67.8333
TGME49_214320	1972.66	1612.02	2001.08
TGME49_214330	32.3065	19.572	72.3555
TGME49_214340	141.953	106.756	165.061
TGME49_214350	724.449	641.428	791.389
TGME49_214360	27.4116	93.4118	59.9194
TGME49_214370	99.8565	109.425	90.4444
TGME49_214380	47.9703	32.0269	18.0889
TGME49_214390	8.81087	12.4549	0
TGME49_214400	63.634	63.1642	111.925
TGME49_214410	849.759	612.959	651.2
TGME49_214420	28.3906	10.6756	10.175
TGME49_214430	103.772	63.1642	18.0889
TGME49_214440	832.138	1028.42	971.147
TGME49_214450	3.91594	2.66891	10.175
TGME49_214470	44.0543	48.0404	37.3083
TGME49_214480	50.9072	50.7093	27.1333
TGME49_214490	197.755	277.567	213.675
TGME49_214500	148.806	99.6393	85.9222
TGME49_214520	65.592	71.1709	45.2222
TGME49_214530	72.4449	39.144	31.6556
TGME49_214540	441.522	447.487	446.569
TGME49_214560	240.83	227.747	245.331
TGME49_214575	331.876	264.222	326.731
TGME49_214580	193.839	238.423	182.019
TGME49_214590	417.048	343.4	395.694
TGME49_214600	102.793	153.017	153.756
TGME49_214610	61.6761	24.0202	41.8306
TGME49_214620	64.613	76.5087	41.8306
TGME49_214630	16.6428	23.1305	29.3944
TGME49_214740	59.7181	73.8398	39.5694
TGME49_214750	197.755	235.754	253.244
TGME49_214760	46.0123	49.8196	74.6167
TGME49_214770	128.247	121.88	130.014
TGME49_214780	147.827	106.756	110.794
TGME49_214790	846.822	986.607	967.755
TGME49_214800	81.2558	87.1844	122.1
TGME49_214810	25.4536	43.5922	32.7861
TGME49_214820	218.314	189.493	186.542
TGME49_214830	38.1804	40.0336	46.3528
TGME49_214835	54.8232	89.8533	28.2639
TGME49_214840	2822.41	3136.86	2981.27
TGME49_214850	61.6761	63.1642	73.4861
TGME49_214870	104.751	131.666	110.794
TGME49_214880	939.826	862.947	867.136
TGME49_214900	478.724	402.116	382.128
TGME49_214910	15.6638	15.1238	32.7861
TGME49_214920	61.6761	66.7227	48.6139
TGME49_214930	170.343	140.563	196.717
TGME49_214940	745.008	1039.98	561.886
TGME49_214950	1386.24	1172.54	1278.66
TGME49_214960	209.503	208.175	227.242
TGME49_214970	1314.78	1187.66	1356.67
TGME49_214980	569.769	475.066	453.353
TGME49_214990	264.326	304.256	351.603
TGME49_215010	39.1594	17.7927	35.0472
TGME49_215020	6.8529	16.0135	3.39167
TGME49_215030	40.1384	48.0404	42.9611
TGME49_215040	304.464	330.055	357.256
TGME49_215050	39.1594	45.3715	61.05
TGME49_215060	54.8232	61.3849	89.3139
TGME49_215070	136.079	164.583	149.233
TGME49_215080	85.1717	49.8196	59.9194
TGME49_215090	41.1174	29.358	21.4806
TGME49_215100	65.592	84.5155	85.9222
TGME49_215130	171.322	223.299	265.681
TGME49_215140	0.978985	3.55855	6.78333
TGME49_215150	920.246	925.222	1157.69
TGME49_215160	1275.62	1069.34	1164.47
TGME49_215170	634.383	662.779	653.461
TGME49_215180	24.4746	32.0269	36.1778
TGME49_215195	4.89493	5.33782	4.52222
TGME49_215210	188.944	145.011	179.758
TGME49_215220	564.875	647.655	445.439
TGME49_215230	400.405	360.303	365.169
TGME49_215250	8.81087	4.44818	3.39167
TGME49_215260	245.725	370.089	334.644
TGME49_215280	108.667	80.9569	143.581
TGME49_215290	76.3609	48.93	53.1361
TGME49_215300	21.5377	38.2544	14.6972
TGME49_215340	4.89493	8.00673	4.52222
TGME49_215343	4.89493	12.4549	0
TGME49_215347	47.9703	24.9098	52.0056
TGME49_215350	576.622	459.942	665.897
TGME49_215360	153.701	178.817	115.317
TGME49_215370	174.259	213.513	209.153
TGME49_215380	166.428	80.0673	166.192
TGME49_215390	64.613	36.4751	50.875
TGME49_215400	64.613	46.2611	44.0917
TGME49_215420	126.289	100.529	91.575
TGME49_215425	232.999	214.402	168.453
TGME49_215430	356.351	293.58	419.436
TGME49_215440	431.733	332.724	318.817
TGME49_215450	31.3275	15.1238	61.05
TGME49_215460	1939.37	2160.04	2445.39
TGME49_215470	3271.77	3708	3752.31
TGME49_215480	101.814	146.79	102.881
TGME49_215490	1647.63	1514.16	1651.74
TGME49_215500	18.6007	0.889636	42.9611
TGME49_215510	222.23	209.065	239.678
TGME49_215520	384.741	379.875	295.075
TGME49_215530	1468.48	1320.22	1694.7
TGME49_215540	4.89493	9.786	13.5667
TGME49_215550	127.268	120.101	98.3583
TGME49_215560	68.529	30.2476	71.225
TGME49_215570	108.667	120.101	105.142
TGME49_215580	16.6428	19.572	1.13056
TGME49_215590	784.167	828.252	885.225
TGME49_215600	43.0754	53.3782	52.0056
TGME49_215610	147.827	144.121	140.189
TGME49_215620	26.4326	8.89636	23.7417
TGME49_215640	58.7391	43.5922	75.7472
TGME49_215660	51.8862	37.3647	35.0472
TGME49_215680	62.6551	56.0471	44.0917
TGME49_215690	95.9406	106.756	76.8778
TGME49_215700	47.9703	36.4751	24.8722
TGME49_215710	17.6217	37.3647	14.6972
TGME49_215730	196.776	222.409	203.5
TGME49_215740	76.3609	103.198	102.881
TGME49_215750	43.0754	49.8196	28.2639
TGME49_215775	584.454	597.836	645.547
TGME49_215785	689.206	628.083	786.867
TGME49_215890	208.524	220.63	263.419
TGME49_215895	149.785	185.934	184.281
TGME49_215910	514.946	414.571	569.8
TGME49_215920	45.0333	35.5855	1.13056
TGME49_215930	5.87391	5.33782	7.91389
TGME49_215940	137.058	105.867	92.7055
TGME49_215950	180.133	282.904	286.031
TGME49_215955	13.7058	3.55855	0
TGME49_215960	310.338	451.046	21.4806
TGME49_215970	463.06	575.595	503.097
TGME49_215980	3863.08	4301.39	3751.18
TGME49_215990	74.4029	58.716	58.7889
TGME49_216000	376.909	472.397	457.875
TGME49_216010	44.0543	46.2611	15.8278
TGME49_216020	28.3906	29.358	27.1333
TGME49_216030	39.1594	34.6958	23.7417
TGME49_216040	34.2645	52.4885	75.7472
TGME49_216050	125.31	74.7295	106.272
TGME49_216055	70.4869	94.3015	115.317
TGME49_216060	538.442	417.239	483.878
TGME49_216070	93.0036	133.445	119.839
TGME49_216080	606.971	514.21	784.605
TGME49_216090	15.6638	10.6756	0
TGME49_216120	251.599	314.042	189.933
TGME49_216130	128.247	207.285	234.025
TGME49_216140	59.7181	7.11709	29.3944
TGME49_216170	161.533	158.355	148.103
TGME49_216180	1438.13	1307.77	1346.49
TGME49_216190	125.31	102.308	91.575
TGME49_216210	199.713	216.182	232.894
TGME49_216220	439.564	416.35	392.303
TGME49_216230	135.1	91.6326	85.9222
TGME49_216240	118.457	105.867	124.361
TGME49_216250	80.2768	103.198	150.364
TGME49_216260	335.792	287.353	265.681
TGME49_216270	25.4536	32.9165	20.35
TGME49_216275	52.8652	46.2611	58.7889
TGME49_216290	9.78985	3.55855	0
TGME49_216335	95.9406	98.7496	132.275
TGME49_216370	14.6848	33.8062	6.78333
TGME49_216380	374.951	303.366	208.022
TGME49_216390	79.2978	100.529	90.4444
TGME49_216410	35.2435	32.9165	22.6111
TGME49_216415	12.7268	12.4549	2.26111
TGME49_216430	525.715	512.431	505.358
TGME49_216435	192.86	169.921	185.411
TGME49_216440	239.851	257.995	264.55
TGME49_216450	767.525	829.141	732.6
TGME49_216460	215.377	167.252	258.897
TGME49_216470	90.0667	66.7227	80.2694
TGME49_216480	65.592	55.1575	87.0528
TGME49_216490	41.1174	59.6056	65.5722
TGME49_216500	124.331	124.549	136.797
TGME49_216510	111.604	110.315	76.8778
TGME49_216530	12.7268	16.0135	4.52222
TGME49_216540	71.4659	86.2947	79.1389
TGME49_216560	140.974	148.569	84.7917
TGME49_216580	170.343	149.459	33.9167
TGME49_216590	82.2348	56.0471	61.05
TGME49_216600	91.0456	82.7362	37.3083
TGME49_216610	3.91594	8.00673	0
TGME49_216620	497.325	486.631	383.258
TGME49_216630	6.8529	26.6891	12.4361
TGME49_216650	857.591	728.612	814
TGME49_216660	54.8232	28.4684	73.4861
TGME49_216670	588.37	604.063	678.333
TGME49_216680	127.268	78.288	135.667
TGME49_216700	16.6428	2.66891	24.8722
TGME49_216710	8.81087	5.33782	16.9583
TGME49_216720	1184.57	1262.39	1110.21
TGME49_216730	939.826	1086.25	1038.98
TGME49_216740	72.4449	117.432	107.403
TGME49_216750	269.221	311.373	264.55
TGME49_216760	96.9195	103.198	145.842
TGME49_216770	105.73	91.6326	105.142
TGME49_216780	163.491	123.659	117.578
TGME49_216785	9.78985	16.0135	14.6972
TGME49_216790	29.3696	26.6891	33.9167
TGME49_216800	65.592	57.8264	73.4861
TGME49_216810	524.736	385.213	335.775
TGME49_216820	576.622	620.966	607.108
TGME49_216830	18.6007	29.358	15.8278
TGME49_216840	124.331	106.756	70.0944
TGME49_216850	54.8232	72.9502	41.8306
TGME49_216860	1033.81	1037.32	1155.43
TGME49_216870	64.613	68.502	71.225
TGME49_216880	6795.14	8499.59	7439.05
TGME49_216890	232.02	201.058	221.589
TGME49_216900	216.356	260.663	235.156
TGME49_216910	221.251	193.051	174.106
TGME49_216920	248.662	223.299	188.803
TGME49_216930	473.829	515.989	506.489
TGME49_216940	10.7688	3.55855	0
TGME49_216950	78.3188	71.1709	74.6167
TGME49_216960	97.8985	104.087	102.881
TGME49_216970	166.428	133.445	221.589
TGME49_216980	61.6761	32.9165	30.525
TGME49_216990	21.5377	16.9031	3.39167
TGME49_217000	190.902	127.218	120.969
TGME49_217010	290.759	305.145	182.019
TGME49_217020	300.549	240.202	203.5
TGME49_217030	101.814	100.529	41.8306
TGME49_217050	80.2768	73.8398	78.0083
TGME49_217160	58.7391	42.7025	23.7417
TGME49_217182	151.743	127.218	40.7
TGME49_217220	298.591	276.677	328.992
TGME49_217340	11.7478	36.4751	7.91389
TGME49_217350	8.81087	4.44818	0
TGME49_217360	101.814	153.907	104.011
TGME49_217400	350.477	322.938	380.997
TGME49_217410	40.1384	32.9165	37.3083
TGME49_217420	13.7058	18.6824	0
TGME49_217430	121.394	126.328	211.414
TGME49_217440	419.006	364.751	292.814
TGME49_217450	95.9406	126.328	90.4444
TGME49_217460	651.025	740.178	816.261
TGME49_217470	106.709	108.536	71.225
TGME49_217480	547.253	374.537	351.603
TGME49_217500	129.226	138.783	160.539
TGME49_217510	577.601	655.662	645.547
TGME49_217520	878.15	841.596	721.294
TGME49_217530	265.305	439.48	200.108
TGME49_217540	325.023	347.848	396.825
TGME49_217550	378.867	247.319	375.344
TGME49_217555	414.111	387.881	296.206
TGME49_217560	169.364	213.513	90.4444
TGME49_217570	3789.65	4139.48	3964.86
TGME49_217580	17.6217	10.6756	24.8722
TGME49_217590	111.604	124.549	74.6167
TGME49_217600	640.256	572.926	541.536
TGME49_217610	94.9616	108.536	66.7028
TGME49_217620	26.4326	13.3445	21.4806
TGME49_217630	5.87391	1.77927	7.91389
TGME49_217640	242.788	306.035	166.192
TGME49_217660	49.9283	90.7429	66.7028
TGME49_217665	266.284	257.105	286.031
TGME49_217670	62.6551	48.93	38.4389
TGME49_217680	2723.54	2754.31	2377.56
TGME49_217688	27.4116	25.7995	18.0889
TGME49_217692	43.0754	39.144	24.8722
TGME49_217700	85.1717	48.0404	75.7472
TGME49_217720	75.3819	105.867	108.533
TGME49_217724	3.91594	8.89636	0
TGME49_217726	7.83188	2.66891	9.04444
TGME49_217728	14.6848	12.4549	0
TGME49_217730	20.5587	45.3715	24.8722
TGME49_217740	319.149	291.801	445.439
TGME49_217750	141.953	135.225	184.281
TGME49_217760	40.1384	48.0404	11.3056
TGME49_217770	335.792	382.544	269.072
TGME49_217780	111.604	100.529	50.875
TGME49_217790	50.9072	80.9569	107.403
TGME49_217820	253.557	217.071	204.631
TGME49_217830	106.709	101.419	208.022
TGME49_217850	6.8529	5.33782	9.04444
TGME49_217870	258.452	265.112	369.692
TGME49_217875	20.5587	31.1373	0
TGME49_217880	177.196	108.536	170.714
TGME49_217890	431.733	468.838	422.828
TGME49_217900	99.8565	87.1844	152.625
TGME49_217910	680.395	697.475	810.608
TGME49_217915	55.8022	54.2678	15.8278
TGME49_217940	29.3696	4.44818	0
TGME49_217961	32.3065	16.0135	0
TGME49_218000	57.7601	52.4885	33.9167
TGME49_218070	209.503	224.188	244.2
TGME49_218188	16.6428	7.11709	23.7417
TGME49_218192	1.95797	16.9031	10.175
TGME49_218195	49.9283	81.8466	36.1778
TGME49_218200	226.146	205.506	206.892
TGME49_218220	138.037	148.569	152.625
TGME49_218230	118.457	127.218	151.494
TGME49_218240	1458.69	1198.34	1392.84
TGME49_218250	219.293	279.346	343.689
TGME49_218260	2857.66	2640.44	2508.7
TGME49_218270	261.389	366.53	193.325
TGME49_218280	325.023	330.945	335.775
TGME49_218300	1230.58	1088.03	1105.68
TGME49_218310	477.745	377.206	378.736
TGME49_218340	8.81087	9.786	0
TGME49_218358	67.55	104.977	42.9611
TGME49_218362	347.54	323.828	475.964
TGME49_218370	174.259	111.205	168.453
TGME49_218380	12.7268	51.5989	0
TGME49_218390	15.6638	18.6824	7.91389
TGME49_218400	3.91594	5.33782	6.78333
TGME49_218410	5507.77	6468.55	5436.84
TGME49_218420	249.641	202.837	117.578
TGME49_218440	4.89493	3.55855	0
TGME49_218490	62.6551	71.1709	30.525
TGME49_218510	39.1594	10.6756	0
TGME49_218520	4050.06	4035.39	4307.42
TGME49_218530	232.02	283.794	286.031
TGME49_218540	516.904	487.521	617.283
TGME49_218550	553.127	642.317	629.719
TGME49_218560	257.473	177.927	156.017
TGME49_218570	195.797	225.968	250.983
TGME49_218580	16.6428	21.3513	27.1333
TGME49_218590	129.226	141.452	148.103
TGME49_218600	44.0543	20.4616	48.6139
TGME49_218610	50.9072	35.5855	41.8306
TGME49_218720	45.0333	48.0404	54.2667
TGME49_218730	298.591	217.961	300.728
TGME49_218740	130.205	130.777	52.0056
TGME49_218750	29.3696	20.4616	18.0889
TGME49_218760	24.4746	44.4818	14.6972
TGME49_218770	20.5587	42.7025	14.6972
TGME49_218780	585.433	717.937	748.428
TGME49_218790	18.6007	28.4684	29.3944
TGME49_218800	42.0964	21.3513	38.4389
TGME49_218810	123.352	120.991	133.406
TGME49_218820	1055.35	1183.22	966.625
TGME49_218830	27.4116	25.7995	23.7417
TGME49_218840	55.8022	61.3849	109.664
TGME49_218850	175.238	128.108	130.014
TGME49_218860	7.83188	8.89636	3.39167
TGME49_218870	186.007	250.877	127.753
TGME49_218880	435.648	353.186	263.419
TGME49_218910	122.373	168.141	241.939
TGME49_218920	500.262	429.694	542.667
TGME49_218940	305.443	266.891	288.292
TGME49_218950	100.835	79.1776	111.925
TGME49_218955	116.499	70.2813	101.75
TGME49_218960	1669.17	1469.68	1882.37
TGME49_219070	288.801	273.118	340.297
TGME49_219080	89.0877	84.5155	98.3583
TGME49_219100	130.205	199.279	188.803
TGME49_219120	1204.15	994.614	889.747
TGME49_219125	9.78985	10.6756	6.78333
TGME49_219130	173.28	182.375	220.458
TGME49_219140	378.867	479.514	442.047
TGME49_219150	129.226	161.914	254.375
TGME49_219170	344.603	279.346	275.856
TGME49_219175	64.613	20.4616	35.0472
TGME49_219180	117.478	95.1911	143.581
TGME49_219190	159.575	166.362	83.6611
TGME49_219200	305.443	351.406	312.033
TGME49_219210	158.596	214.402	229.503
TGME49_219230	83.2138	68.502	89.3139
TGME49_219240	86.1507	98.7496	124.361
TGME49_219250	260.41	289.132	279.247
TGME49_219260	176.217	184.155	133.406
TGME49_219270	1989.3	1846	1897.07
TGME49_219280	326.002	305.145	330.122
TGME49_219290	186.007	209.065	171.844
TGME49_219300	17.6217	35.5855	52.0056
TGME49_219310	502.219	439.48	662.505
TGME49_219320	3197.37	2974.05	2980.14
TGME49_219430	15.6638	12.4549	20.35
TGME49_219440	320.128	309.593	321.078
TGME49_219450	23.4956	8.00673	21.4806
TGME49_219460	175.238	100.529	154.886
TGME49_219470	34.2645	66.7227	52.0056
TGME49_219485	68.529	42.7025	55.3972
TGME49_219500	144.89	201.058	137.928
TGME49_219510	28.3906	8.89636	22.6111
TGME49_219520	167.406	164.583	194.456
TGME49_219530	20.5587	12.4549	19.2194
TGME49_219540	930.036	894.085	1163.34
TGME49_219550	286.843	498.196	284.9
TGME49_219570	8.81087	1.77927	21.4806
TGME49_219590	339.708	367.42	324.469
TGME49_219600	234.956	171.7	179.758
TGME49_219610	12.7268	4.44818	4.52222
TGME49_219620	410.195	493.748	557.364
TGME49_219630	140.974	193.941	165.061
TGME49_219640	117.478	101.419	54.2667
TGME49_219650	62.6551	84.5155	76.8778
TGME49_219660	45.0333	60.4953	44.0917
TGME49_219678	29.3696	32.9165	35.0472
TGME49_219682	44.0543	23.1305	20.35
TGME49_219690	655.92	559.581	725.817
TGME49_219700	661.794	684.13	596.933
TGME49_219710	130.205	159.245	135.667
TGME49_219720	101.814	103.198	100.619
TGME49_219730	556.064	498.196	544.928
TGME49_219738	83.2138	71.1709	22.6111
TGME49_219750	704.869	746.405	936.1
TGME49_219760	7.83188	10.6756	15.8278
TGME49_219770	44.0543	24.9098	10.175
TGME49_219790	177.196	161.024	209.153
TGME49_219800	819.411	712.599	942.883
TGME49_219810	272.158	300.697	246.461
TGME49_219820	736.197	652.103	636.503
TGME49_219832	44.0543	31.1373	63.3111
TGME49_219850	777.314	853.161	997.15
TGME49_219860	809.621	891.416	787.997
TGME49_220090	91.0456	141.452	126.622
TGME49_220100	419.006	465.28	561.886
TGME49_220110	49.9283	42.7025	46.3528
TGME49_220120	76.3609	68.502	48.6139
TGME49_220132	15.6638	7.11709	9.04444
TGME49_220140	6.8529	23.1305	20.35
TGME49_220150	38.1804	32.9165	47.4833
TGME49_220160	52.8652	86.2947	35.0472
TGME49_220170	113.562	86.2947	99.4889
TGME49_220175	15.6638	28.4684	22.6111
TGME49_220180	15.6638	3.55855	6.78333
TGME49_220190	9.78985	17.7927	5.65278
TGME49_220200	83.2138	113.873	84.7917
TGME49_220208	31.3275	44.4818	56.5278
TGME49_220212	21.5377	27.5787	31.6556
TGME49_220230	92.0246	96.0807	67.8333
TGME49_220240	2285.93	2660.01	2366.25
TGME49_220250	372.014	365.641	483.878
TGME49_220260	65.592	67.6124	39.5694
TGME49_220270	334.813	380.764	496.314
TGME49_220300	17.6217	37.3647	20.35
TGME49_220320	25.4536	71.1709	19.2194
TGME49_220330	183.07	265.112	301.858
TGME49_220350	85.1717	96.0807	88.1833
TGME49_220360	193.839	208.175	167.322
TGME49_220370	407.258	358.523	360.647
TGME49_220380	219.293	311.373	189.933
TGME49_220390	135.1	155.686	154.886
TGME49_220400	1968.74	2006.13	2006.74
TGME49_220420	65.592	62.2745	59.9194
TGME49_220425	6.8529	31.1373	12.4361
TGME49_220430	79.2978	50.7093	21.4806
TGME49_220440	227.125	221.519	198.978
TGME49_220450	72.4449	59.6056	62.1805
TGME49_220460	26.4326	8.00673	14.6972
TGME49_220470	560.959	581.822	464.658
TGME49_220480	29.3696	48.0404	31.6556
TGME49_220490	193.839	208.175	315.425
TGME49_220500	400.405	323.828	463.528
TGME49_220510	175.238	128.108	146.972
TGME49_220520	226.146	311.373	195.586
TGME49_220525	30.3485	5.33782	3.39167
TGME49_220530	47.9703	37.3647	72.3555
TGME49_220540	22.5167	21.3513	6.78333
TGME49_220570	256.494	263.332	208.022
TGME49_220600	450.333	322.938	423.958
TGME49_220610	106.709	120.991	53.1361
TGME49_220620	10.7688	8.00673	10.175
TGME49_220630	380.825	329.165	529.1
TGME49_220640	18.6007	18.6824	37.3083
TGME49_220720	36.2225	22.2409	59.9194
TGME49_220860	234.956	238.423	211.414
TGME49_220870	158.596	168.141	230.633
TGME49_220880	85.1717	58.716	78.0083
TGME49_220890	423.901	515.099	425.089
TGME49_220900	2235.02	1961.65	2890.83
TGME49_220910	125.31	67.6124	76.8778
TGME49_220920	28.3906	11.5653	9.04444
TGME49_220930	127.268	82.7362	89.3139
TGME49_220940	58.7391	89.8533	30.525
TGME49_220950	2777.38	3373.5	2548.27
TGME49_221160	134.121	128.108	141.319
TGME49_221170	35.2435	59.6056	58.7889
TGME49_221180	274.116	289.132	239.678
TGME49_221190	95.9406	80.9569	115.317
TGME49_221200	147.827	72.9502	85.9222
TGME49_221210	2726.47	2771.22	2657.94
TGME49_221230	279.011	322.938	291.683
TGME49_221250	460.123	484.852	375.344
TGME49_221260	73.4239	55.1575	126.622
TGME49_221270	84.1927	82.7362	48.6139
TGME49_221280	201.671	225.968	205.761
TGME49_221290	1.95797	29.358	13.5667
TGME49_221295	123.352	137.004	165.061
TGME49_221310	11.7478	23.1305	44.0917
TGME49_221320	1311.84	1705.43	1603.13
TGME49_221330	108.667	137.894	117.578
TGME49_221340	55.8022	110.315	76.8778
TGME49_221350	82.2348	88.074	64.4417
TGME49_221360	228.104	250.877	289.422
TGME49_221370	65.592	89.8533	166.192
TGME49_221380	918.288	924.332	1011.85
TGME49_221390	135.1	113.873	143.581
TGME49_221400	877.171	822.024	938.361
TGME49_221410	98.8775	61.3849	56.5278
TGME49_221420	0	5.33782	5.65278
TGME49_221430	11.7478	22.2409	10.175
TGME49_221440	156.638	149.459	49.7444
TGME49_221450	12.7268	11.5653	0
TGME49_221460	224.188	236.643	183.15
TGME49_221470	623.614	716.157	670.419
TGME49_221480	679.416	636.98	566.408
TGME49_221490	87.1297	107.646	57.6583
TGME49_221500	114.541	156.576	101.75
TGME49_221510	401.384	411.902	334.644
TGME49_221518	45.0333	25.7995	52.0056
TGME49_221522	305.443	226.857	361.778
TGME49_221530	240.83	127.218	230.633
TGME49_221540	45.0333	20.4616	64.4417
TGME49_221570	41.1174	56.0471	67.8333
TGME49_221580	438.585	390.55	429.611
TGME49_221585	10.7688	21.3513	37.3083
TGME49_221590	1498.83	1318.44	1174.65
TGME49_221600	40.1384	32.9165	24.8722
TGME49_221610	210.482	177.038	209.153
TGME49_221620	1184.57	1196.56	1135.08
TGME49_221630	122.373	96.9704	143.581
TGME49_221640	141.953	140.563	201.239
TGME49_221660	352.435	314.931	254.375
TGME49_221670	601.097	639.649	535.883
TGME49_221675	65.592	56.9367	79.1389
TGME49_221685	11.7478	8.00673	7.91389
TGME49_221690	81.2558	77.3984	64.4417
TGME49_221700	152.722	141.452	120.969
TGME49_221710	189.923	145.011	113.056
TGME49_221720	94.9616	102.308	85.9222
TGME49_221818	6.8529	4.44818	0
TGME49_221850	6.8529	27.5787	10.175
TGME49_221870	40.1384	49.8196	27.1333
TGME49_221900	20.5587	18.6824	14.6972
TGME49_221905	196.776	241.981	152.625
TGME49_221910	504.177	387.881	473.703
TGME49_221922	30.3485	65.8331	27.1333
TGME49_221940	111.604	77.3984	72.3555
TGME49_221950	331.876	308.704	187.672
TGME49_221970	88.1087	62.2745	90.4444
TGME49_221980	62.6551	86.2947	58.7889
TGME49_221990	454.249	536.451	460.136
TGME49_222000	85.1717	112.094	94.9667
TGME49_222010	118.457	158.355	52.0056
TGME49_222020	308.38	345.179	260.028
TGME49_222030	106.709	69.3916	111.925
TGME49_222040	95.9406	98.7496	89.3139
TGME49_222050	405.3	410.122	454.483
TGME49_222060	17.6217	36.4751	24.8722
TGME49_222070	102.793	112.984	93.8361
TGME49_222090	65.592	62.2745	74.6167
TGME49_222100	237.893	177.038	276.986
TGME49_222110	109.646	144.121	56.5278
TGME49_222120	69.508	56.0471	58.7889
TGME49_222130	368.098	249.988	226.111
TGME49_222140	71.4659	76.5087	49.7444
TGME49_222155	26.4326	18.6824	21.4806
TGME49_222160	374.951	322.048	442.047
TGME49_222170	1173.8	1311.32	1484.42
TGME49_222180	27.4116	35.5855	22.6111
TGME49_222192	16.6428	19.572	61.05
TGME49_222200	22.5167	27.5787	16.9583
TGME49_222210	119.436	88.074	118.708
TGME49_222220	4989.89	4933.03	5610.95
TGME49_222230	115.52	104.087	73.4861
TGME49_222240	316.212	213.513	338.036
TGME49_222245	91.0456	117.432	146.972
TGME49_222250	26.4326	25.7995	59.9194
TGME49_222270	36.2225	38.2544	38.4389
TGME49_222280	45.0333	63.1642	42.9611
TGME49_222290	35.2435	42.7025	36.1778
TGME49_222300	212.44	178.817	170.714
TGME49_222305	1.95797	15.1238	5.65278
TGME49_222310	28.3906	24.9098	39.5694
TGME49_222330	30.3485	80.9569	56.5278
TGME49_222350	204.608	208.175	186.542
TGME49_222360	167.406	165.472	136.797
TGME49_222370	349.498	224.188	504.228
TGME49_222380	245.725	204.616	209.153
TGME49_222390	86.1507	54.2678	46.3528
TGME49_222400	391.594	380.764	377.606
TGME49_222410	32.3065	86.2947	74.6167
TGME49_222420	0	8.00673	5.65278
TGME49_222430	79.2978	62.2745	68.9639
TGME49_222660	319.149	288.242	333.514
TGME49_222710	217.335	164.583	235.156
TGME49_222800	273.137	186.824	236.286
TGME49_222840	960.385	832.7	1224.39
TGME49_222850	67.55	118.322	83.6611
TGME49_222860	986.817	1180.55	1006.19
TGME49_222870	89.0877	118.322	115.317
TGME49_222880	21.5377	30.2476	30.525
TGME49_222900	557.043	600.505	513.272
TGME49_222910	131.184	145.9	91.575
TGME49_222920	148.806	134.335	168.453
TGME49_222930	54.8232	37.3647	31.6556
TGME49_222940	0	10.6756	6.78333
TGME49_222948	106.709	100.529	162.8
TGME49_222952	258.452	190.382	163.931
TGME49_222960	32.3065	42.7025	71.225
TGME49_222970	27.4116	49.8196	49.7444
TGME49_222990	113.562	154.797	105.142
TGME49_223000	364.183	411.902	480.486
TGME49_223010	204.608	244.65	197.847
TGME49_223020	59.7181	112.094	63.3111
TGME49_223040	534.526	462.611	409.261
TGME49_223050	2236.98	2551.48	2360.6
TGME49_223060	270.2	234.864	209.153
TGME49_223070	553.127	501.755	574.322
TGME49_223080	1580.08	1373.6	1311.44
TGME49_223095	71.4659	21.3513	22.6111
TGME49_223110	670.605	517.768	754.08
TGME49_223125	355.372	261.553	419.436
TGME49_223130	51.8862	38.2544	55.3972
TGME49_223140	363.204	290.021	344.819
TGME49_223150	45.0333	26.6891	31.6556
TGME49_223262	17.6217	1.77927	18.0889
TGME49_223270	109.646	125.439	33.9167
TGME49_223390	648.088	637.869	713.38
TGME49_223410	1339.25	1302.43	1649.48
TGME49_223420	104.751	97.86	85.9222
TGME49_223440	47.9703	42.7025	24.8722
TGME49_223450	231.041	303.366	209.153
TGME49_223485	246.704	233.974	217.067
TGME49_223490	96.9195	71.1709	113.056
TGME49_223500	42.0964	42.7025	58.7889
TGME49_223510	182.091	155.686	136.797
TGME49_223530	141.953	156.576	154.886
TGME49_223540	274.116	354.075	263.419
TGME49_223550	28.3906	49.8196	26.0028
TGME49_223560	30.3485	37.3647	32.7861
TGME49_223570	65.592	64.0538	93.8361
TGME49_223580	70.4869	41.8129	66.7028
TGME49_223590	659.836	585.381	639.894
TGME49_223600	11.7478	13.3445	0
TGME49_223610	146.848	118.322	174.106
TGME49_223620	30.3485	31.1373	28.2639
TGME49_223630	146.848	131.666	92.7055
TGME49_223640	31.3275	35.5855	55.3972
TGME49_223660	93.0036	97.86	88.1833
TGME49_223668	75.3819	47.1507	101.75
TGME49_223672	81.2558	125.439	133.406
TGME49_223680	756.756	816.686	862.614
TGME49_223685	51.8862	42.7025	29.3944
TGME49_223690	69.508	48.0404	94.9667
TGME49_223710	171.322	220.63	200.108
TGME49_223725	25.4536	25.7995	14.6972
TGME49_223750	153.701	96.0807	119.839
TGME49_223760	225.167	205.506	170.714
TGME49_223780	147.827	209.065	149.233
TGME49_223790	400.405	379.875	313.164
TGME49_223800	94.9616	121.88	97.2278
TGME49_223810	192.86	162.803	142.45
TGME49_223840	454.249	427.025	426.219
TGME49_223855	71.4659	74.7295	106.272
TGME49_223870	3.91594	13.3445	19.2194
TGME49_223880	289.78	320.269	317.686
TGME49_223900	21.5377	1.77927	7.91389
TGME49_223910	106.709	137.004	47.4833
TGME49_223920	3891.47	4030.05	4048.52
TGME49_223930	601.097	580.933	499.706
TGME49_223940	3361.84	3230.27	3707.09
TGME49_223950	158.596	145.9	182.019
TGME49_223960	82.2348	92.5222	63.3111
TGME49_223970	102.793	60.4953	119.839
TGME49_223985	138.037	177.038	116.447
TGME49_224000	360.267	341.62	418.306
TGME49_224020	42.0964	54.2678	48.6139
TGME49_224030	182.091	161.914	154.886
TGME49_224050	169.364	172.589	136.797
TGME49_224060	1049.47	799.783	864.875
TGME49_224070	33.2855	31.1373	66.7028
TGME49_224090	62.6551	62.2745	10.175
TGME49_224110	427.817	387.881	419.436
TGME49_224130	1289.32	1667.18	1786.28
TGME49_224150	93.9826	79.1776	80.2694
TGME49_224160	113.562	32.0269	94.9667
TGME49_224170	12.7268	0	4.52222
TGME49_224180	9.78985	14.2342	6.78333
TGME49_224190	201.671	166.362	139.058
TGME49_224200	56.7812	85.4051	47.4833
TGME49_224205	148.806	95.1911	145.842
TGME49_224210	513.967	576.484	615.022
TGME49_224220	116.499	137.004	125.492
TGME49_224230	104.751	73.8398	94.9667
TGME49_224235	125.31	128.997	144.711
TGME49_224240	272.158	379.875	263.419
TGME49_224260	569.769	508.872	703.205
TGME49_224270	306.422	416.35	364.039
TGME49_224280	73.4239	161.024	70.0944
TGME49_224290	261.389	329.165	332.383
TGME49_224310	51.8862	40.0336	32.7861
TGME49_224330	374.951	399.447	418.306
TGME49_224340	88.1087	59.6056	46.3528
TGME49_224350	936.889	811.348	1015.24
TGME49_224460	3159.19	2966.05	3097.72
TGME49_224470	389.636	298.918	344.819
TGME49_224480	176.217	176.148	239.678
TGME49_224490	10.7688	10.6756	7.91389
TGME49_224500	4.89493	64.9435	0
TGME49_224510	46.0123	40.9233	30.525
TGME49_224520	59.7181	97.86	37.3083
TGME49_224530	150.764	184.155	152.625
TGME49_224540	139.995	193.051	135.667
TGME49_224560	6.8529	3.55855	0
TGME49_224570	166.428	246.429	241.939
TGME49_224580	237.893	215.292	169.583
TGME49_224590	35.2435	49.8196	30.525
TGME49_224600	30.3485	72.9502	37.3083
TGME49_224610	223.209	271.339	211.414
TGME49_224620	70.4869	50.7093	36.1778
TGME49_224630	179.154	128.997	154.886
TGME49_224650	133.142	66.7227	58.7889
TGME49_224660	373.972	374.537	314.294
TGME49_224670	40.1384	32.9165	48.6139
TGME49_224680	5.87391	7.11709	2.26111
TGME49_224700	463.06	454.604	388.911
TGME49_224710	18.6007	14.2342	10.175
TGME49_224720	173.28	185.934	126.622
TGME49_224730	26.4326	20.4616	28.2639
TGME49_224740	146.848	160.135	185.411
TGME49_224800	16.6428	31.1373	11.3056
TGME49_224810	6.8529	4.44818	18.0889
TGME49_224820	82.2348	82.7362	72.3555
TGME49_224830	4.89493	43.5922	5.65278
TGME49_224840	205.587	201.947	166.192
TGME49_224845	54.8232	5.33782	44.0917
TGME49_224850	2865.49	3165.33	3850.67
TGME49_224860	51.8862	34.6958	23.7417
TGME49_224870	150.764	230.416	204.631
TGME49_224880	182.091	194.83	171.844
TGME49_224890	356.351	346.069	313.164
TGME49_224900	511.03	468.838	566.408
TGME49_224910	32.3065	8.00673	13.5667
TGME49_224920	5.87391	17.7927	6.78333
TGME49_224928	65.592	79.1776	41.8306
TGME49_224935	111.604	93.4118	53.1361
TGME49_224940	89.0877	71.1709	81.4
TGME49_224950	216.356	216.182	301.858
TGME49_224960	208.524	171.7	154.886
TGME49_224970	476.766	480.404	412.653
TGME49_224980	162.512	136.114	194.456
TGME49_224990	319.149	241.091	192.194
TGME49_225000	164.47	234.864	195.586
TGME49_225010	88.1087	135.225	56.5278
TGME49_225020	321.107	276.677	364.039
TGME49_225050	968.217	985.717	1218.74
TGME49_225060	114.541	110.315	101.75
TGME49_225080	5021.22	5522.86	5805.4
TGME49_225090	67.55	76.5087	44.0917
TGME49_225105	36.2225	20.4616	3.39167
TGME49_225108	43.0754	40.9233	29.3944
TGME49_225110	277.053	275.787	211.414
TGME49_225120	1275.62	1632.48	1312.57
TGME49_225125	290.759	373.647	392.303
TGME49_225130	3.91594	5.33782	15.8278
TGME49_225150	1118	1193.89	1476.51
TGME49_225160	508.093	448.377	373.083
TGME49_225170	53.8442	46.2611	47.4833
TGME49_225190	19.5797	27.5787	2.26111
TGME49_225200	1067.09	978.6	1325.01
TGME49_225210	42.0964	20.4616	33.9167
TGME49_225220	213.419	172.589	136.797
TGME49_225230	329.918	370.978	318.817
TGME49_225240	104.751	139.673	76.8778
TGME49_225250	141.953	100.529	162.8
TGME49_225260	234.956	208.175	139.058
TGME49_225270	288.801	360.303	429.611
TGME49_225290	85.1717	11.5653	15.8278
TGME49_225300	185.028	189.493	213.675
TGME49_225310	216.356	185.044	299.597
TGME49_225320	304.464	269.56	301.858
TGME49_225330	145.869	164.583	236.286
TGME49_225340	413.132	347.848	487.269
TGME49_225350	46.9913	71.1709	85.9222
TGME49_225360	53.8442	105.867	142.45
TGME49_225380	27.4116	37.3647	28.2639
TGME49_225410	58.7391	73.8398	68.9639
TGME49_225420	113.562	80.0673	85.9222
TGME49_225430	37.2014	4.44818	0
TGME49_225440	87.1297	65.8331	20.35
TGME49_225450	58.7391	67.6124	71.225
TGME49_225470	251.599	272.229	256.636
TGME49_225480	154.68	146.79	238.547
TGME49_225490	1165.97	1261.5	1107.94
TGME49_225500	170.343	177.038	206.892
TGME49_225510	46.9913	97.86	38.4389
TGME49_225520	5.87391	12.4549	0
TGME49_225530	389.636	402.116	489.531
TGME49_225540	326.002	267.781	291.683
TGME49_225550	488.514	466.169	445.439
TGME49_225555	987.796	977.71	937.23
TGME49_225560	1029.89	1287.3	887.486
TGME49_225580	192.86	162.803	185.411
TGME49_225680	109.646	169.031	201.239
TGME49_225690	696.059	775.763	818.522
TGME49_225710	7.83188	8.89636	5.65278
TGME49_225720	4.89493	20.4616	0
TGME49_225730	483.619	391.44	437.525
TGME49_225745	163.491	169.031	71.225
TGME49_225770	80.2768	104.087	100.619
TGME49_225780	96.9195	151.238	48.6139
TGME49_225790	197.755	190.382	154.886
TGME49_225800	47.9703	44.4818	64.4417
TGME49_225810	29.3696	40.9233	46.3528
TGME49_225820	217.335	164.583	188.803
TGME49_225830	233.977	178.817	187.672
TGME49_225840	158.596	132.556	124.361
TGME49_225850	254.536	214.402	243.069
TGME49_225860	338.729	329.165	548.319
TGME49_225870	820.39	637.869	720.164
TGME49_225880	155.659	160.135	206.892
TGME49_225890	92.0246	119.211	106.272
TGME49_225900	139.995	105.867	74.6167
TGME49_225905	4.89493	8.00673	1.13056
TGME49_225910	112.583	59.6056	48.6139
TGME49_225920	44.0543	41.8129	52.0056
TGME49_225930	548.232	656.552	565.278
TGME49_225940	209.503	141.452	172.975
TGME49_225960	233.977	175.258	310.903
TGME49_225970	16.6428	8.00673	3.39167
TGME49_225980	28.3906	61.3849	54.2667
TGME49_225990	289.78	254.436	228.372
TGME49_226000	178.175	176.148	208.022
TGME49_226010	19.5797	1.77927	29.3944
TGME49_226020	659.836	803.342	572.061
TGME49_226030	1238.42	1236.59	1328.4
TGME49_226040	258.452	173.479	253.244
TGME49_226050	352.435	278.456	305.25
TGME49_226060	303.485	352.296	203.5
TGME49_226068	147.827	187.713	166.192
TGME49_226072	479.703	429.694	407
TGME49_226080	19.5797	29.358	24.8722
TGME49_226090	109.646	89.8533	133.406
TGME49_226220	139.995	227.747	275.856
TGME49_226240	81.2558	95.1911	119.839
TGME49_226250	940.805	1030.2	1053.68
TGME49_226260	419.985	278.456	269.072
TGME49_226270	21.5377	16.9031	1.13056
TGME49_226280	71.4659	61.3849	53.1361
TGME49_226290	351.456	331.834	440.917
TGME49_226310	344.603	459.942	547.189
TGME49_226320	170.343	236.643	238.547
TGME49_226330	4.89493	8.89636	0
TGME49_226340	319.149	425.246	293.944
TGME49_226350	43.0754	37.3647	18.0889
TGME49_226370	27.4116	48.0404	38.4389
TGME49_226380	1432.26	1543.52	1338.58
TGME49_226390	105.73	80.0673	67.8333
TGME49_226400	194.818	217.071	186.542
TGME49_226410	2138.1	2359.32	2080.22
TGME49_226420	277.053	226.857	270.203
TGME49_226430	1490.99	1454.56	1452.76
TGME49_226440	170.343	157.466	214.806
TGME49_226450	12.7268	7.11709	9.04444
TGME49_226460	15.6638	1.77927	6.78333
TGME49_226470	518.862	555.133	646.678
TGME49_226480	24.4746	24.0202	26.0028
TGME49_226500	247.683	244.65	241.939
TGME49_226510	159.575	120.991	162.8
TGME49_226520	204.608	255.326	135.667
TGME49_226540	139.016	132.556	53.1361
TGME49_226550	345.582	328.276	345.95
TGME49_226560	109.646	91.6326	85.9222
TGME49_226565	14.6848	8.89636	2.26111
TGME49_226570	815.495	1154.75	950.797
TGME49_226580	609.908	475.955	513.272
TGME49_226590	5543.99	4694.61	5306.83
TGME49_226600	157.617	117.432	148.103
TGME49_226610	13.7058	4.44818	14.6972
TGME49_226620	106.709	113.873	152.625
TGME49_226640	134.121	64.9435	52.0056
TGME49_226650	42.0964	28.4684	62.1805
TGME49_226660	184.049	153.017	165.061
TGME49_226670	58.7391	58.716	53.1361
TGME49_226680	523.757	570.257	616.153
TGME49_226690	173.28	198.389	274.725
TGME49_226700	72.4449	97.86	104.011
TGME49_226705	25.4536	27.5787	20.35
TGME49_226710	1615.33	1588	1581.65
TGME49_226720	310.338	261.553	273.594
TGME49_226730	274.116	257.995	347.081
TGME49_226740	116.499	148.569	202.369
TGME49_226755	162.512	217.961	215.936
TGME49_226780	74.4029	60.4953	32.7861
TGME49_226790	150.764	94.3015	131.144
TGME49_226800	131.184	56.9367	104.011
TGME49_226810	177.196	219.74	200.108
TGME49_226825	61.6761	77.3984	76.8778
TGME49_226830	1501.76	1347.8	1770.45
TGME49_226840	100.835	47.1507	94.9667
TGME49_226850	58.7391	106.756	40.7
TGME49_226860	1202.19	1124.5	981.322
TGME49_226870	107.688	88.9636	96.0972
TGME49_226890	75.3819	107.646	90.4444
TGME49_226900	59.7181	82.7362	52.0056
TGME49_226910	71.4659	108.536	99.4889
TGME49_226920	286.843	345.179	299.597
TGME49_226940	48.9493	71.1709	91.575
TGME49_226950	54.8232	71.1709	55.3972
TGME49_226960	892.835	1096.03	1116.99
TGME49_226970	2977.09	3381.51	2999.36
TGME49_226980	290.759	272.229	256.636
TGME49_226985	17.6217	12.4549	4.52222
TGME49_226990	122.373	146.79	97.2278
TGME49_227000	269.221	318.49	316.556
TGME49_227010	110.625	83.6258	150.364
TGME49_227020	178.175	145.011	246.461
TGME49_227030	547.253	342.51	486.139
TGME49_227050	366.141	190.382	315.425
TGME49_227060	111.604	93.4118	56.5278
TGME49_227080	75.3819	58.716	45.2222
TGME49_227115	30.3485	23.1305	15.8278
TGME49_227140	26.4326	24.0202	9.04444
TGME49_227150	746.966	742.846	950.797
TGME49_227260	29.3696	48.0404	26.0028
TGME49_227270	285.864	229.526	218.197
TGME49_227275	57.7601	49.8196	42.9611
TGME49_227280	18049.6	19780.2	16748
TGME49_227290	595.223	497.307	499.706
TGME49_227300	36.2225	16.0135	33.9167
TGME49_227310	27.4116	13.3445	16.9583
TGME49_227320	28.3906	32.0269	27.1333
TGME49_227330	33.2855	85.4051	1.13056
TGME49_227335	77.3398	83.6258	22.6111
TGME49_227350	90.0667	156.576	82.5305
TGME49_227360	8150.05	9948.8	7613.16
TGME49_227380	2823.39	2331.74	2328.94
TGME49_227390	69.508	81.8466	94.9667
TGME49_227400	9.78985	5.33782	18.0889
TGME49_227410	6.8529	13.3445	15.8278
TGME49_227420	22.5167	26.6891	5.65278
TGME49_227430	140.974	146.79	170.714
TGME49_227440	140.974	104.087	89.3139
TGME49_227450	635.361	537.34	478.225
TGME49_227560	399.426	356.744	326.731
TGME49_227570	407.258	403.895	482.747
TGME49_227580	325.023	290.911	286.031
TGME49_227600	2962.41	3448.23	3171.21
TGME49_227610	246.704	153.907	203.5
TGME49_227615	27.4116	38.2544	58.7889
TGME49_227620	19422.1	18251.8	17599.4
TGME49_227630	82.2348	56.9367	21.4806
TGME49_227640	177.196	196.61	160.539
TGME49_227650	374.951	346.958	383.258
TGME49_227660	35.2435	40.9233	40.7
TGME49_227780	167.406	235.754	203.5
TGME49_227790	34.2645	68.502	29.3944
TGME49_227800	93.9826	52.4885	92.7055
TGME49_227810	1881.61	1881.58	2040.65
TGME49_227820	96.9195	119.211	88.1833
TGME49_227830	12.7268	40.0336	22.6111
TGME49_227840	239.851	225.078	264.55
TGME49_227850	85.1717	66.7227	39.5694
TGME49_227860	48.9493	36.4751	45.2222
TGME49_227870	81.2558	95.1911	76.8778
TGME49_227880	9.78985	7.11709	18.0889
TGME49_227890	39.1594	49.8196	39.5694
TGME49_227900	246.704	304.256	297.336
TGME49_227910	670.605	723.274	598.064
TGME49_227920	180.133	197.499	142.45
TGME49_227930	305.443	353.186	333.514
TGME49_227948	997.586	1032.87	1322.75
TGME49_227952	302.506	405.674	383.258
TGME49_227960	649.067	609.401	728.078
TGME49_227970	1466.52	1115.6	1252.66
TGME49_227980	90.0667	128.108	80.2694
TGME49_228000	122.373	114.763	93.8361
TGME49_228010	52.8652	64.9435	21.4806
TGME49_228030	16.6428	37.3647	12.4361
TGME49_228040	91.0456	107.646	88.1833
TGME49_228060	53.8442	61.3849	91.575
TGME49_228070	65.592	96.0807	128.883
TGME49_228080	163.491	161.914	172.975
TGME49_228100	333.834	370.089	283.769
TGME49_228110	67.55	56.0471	55.3972
TGME49_228120	455.228	374.537	466.919
TGME49_228130	325.023	267.781	246.461
TGME49_228140	21.5377	26.6891	36.1778
TGME49_228145	6.8529	24.9098	11.3056
TGME49_228150	593.265	553.354	513.272
TGME49_228160	29.3696	29.358	10.175
TGME49_228170	2378.93	2460.73	2264.5
TGME49_228180	175.238	186.824	172.975
TGME49_228190	314.254	336.283	347.081
TGME49_228200	597.181	521.327	652.33
TGME49_228210	672.563	647.655	820.783
TGME49_228230	1792.52	2120.89	1366.84
TGME49_228250	341.666	358.523	243.069
TGME49_228270	24.4746	13.3445	28.2639
TGME49_228280	25.4536	32.0269	22.6111
TGME49_228290	499.283	364.751	682.855
TGME49_228300	13.7058	11.5653	24.8722
TGME49_228320	20.5587	45.3715	22.6111
TGME49_228330	61.6761	80.0673	54.2667
TGME49_228340	99.8565	45.3715	38.4389
TGME49_228350	30.3485	38.2544	36.1778
TGME49_228360	126.289	156.576	161.669
TGME49_228370	93.9826	105.867	96.0972
TGME49_228380	88.1087	63.1642	105.142
TGME49_228390	92.0246	59.6056	101.75
TGME49_228395	55.8022	58.716	33.9167
TGME49_228400	355.372	225.968	333.514
TGME49_228460	231.041	281.125	362.908
TGME49_228470	5623.29	6708.75	6259.89
TGME49_228480	15.6638	24.9098	28.2639
TGME49_228490	131.184	154.797	231.764
TGME49_228630	118.457	100.529	46.3528
TGME49_228660	285.864	282.015	404.739
TGME49_228670	105.73	121.88	117.578
TGME49_228690	86.1507	96.9704	68.9639
TGME49_228720	31.3275	20.4616	0
TGME49_228730	50.9072	49.8196	83.6611
TGME49_228750	194.818	263.332	182.019
TGME49_228760	1139.54	922.553	962.103
TGME49_228770	209.503	170.81	204.631
TGME49_228780	163.491	149.459	115.317
TGME49_228990	20.5587	10.6756	27.1333
TGME49_229000	1083.74	935.008	1218.74
TGME49_229010	1848.32	1976.77	2122.05
TGME49_229020	359.288	328.276	364.039
TGME49_229030	192.86	174.369	215.936
TGME49_229140	566.833	641.428	625.197
TGME49_229150	10.7688	4.44818	0
TGME49_229160	51.8862	56.0471	48.6139
TGME49_229170	5.87391	0	9.04444
TGME49_229180	216.356	183.265	290.553
TGME49_229200	58.7391	34.6958	42.9611
TGME49_229210	282.927	222.409	125.492
TGME49_229220	139.016	142.342	179.758
TGME49_229250	2555.15	2767.66	2429.56
TGME49_229260	171.322	160.135	224.981
TGME49_229280	123.352	180.596	212.544
TGME49_229290	56.7812	112.984	94.9667
TGME49_229310	32.3065	33.8062	24.8722
TGME49_229340	29.3696	7.11709	37.3083
TGME49_229350	92.0246	88.9636	82.5305
TGME49_229360	628.509	462.611	773.3
TGME49_229370	88.1087	92.5222	159.408
TGME49_229380	143.911	137.004	53.1361
TGME49_229390	61.6761	33.8062	44.0917
TGME49_229405	8.81087	1.77927	10.175
TGME49_229420	206.566	268.67	288.292
TGME49_229440	16.6428	14.2342	28.2639
TGME49_229450	372.993	362.082	383.258
TGME49_229460	360.267	294.47	203.5
TGME49_229470	419.985	423.467	377.606
TGME49_229480	3576.23	3447.34	3779.45
TGME49_229490	271.179	252.657	238.547
TGME49_229500	63.634	40.0336	87.0528
TGME49_229620	20.5587	25.7995	18.0889
TGME49_229630	414.111	401.226	462.397
TGME49_229640	102.793	148.569	176.367
TGME49_229650	152.722	161.914	184.281
TGME49_229670	2405.37	2897.55	2518.88
TGME49_229680	151.743	217.961	91.575
TGME49_229690	54.8232	63.1642	94.9667
TGME49_229700	1.95797	19.572	10.175
TGME49_229710	125.31	52.4885	100.619
TGME49_229720	65.592	59.6056	29.3944
TGME49_229750	56.7812	110.315	45.2222
TGME49_229760	9.78985	4.44818	0
TGME49_229770	80.2768	70.2813	45.2222
TGME49_229780	76.3609	113.873	135.667
TGME49_229790	108.667	108.536	94.9667
TGME49_229800	9.78985	17.7927	13.5667
TGME49_229900	15.6638	30.2476	22.6111
TGME49_229920	724.449	593.387	627.458
TGME49_229930	276.074	274.898	292.814
TGME49_229940	89.0877	116.542	84.7917
TGME49_229950	136.079	145.9	92.7055
TGME49_229980	8.81087	26.6891	0
TGME49_229990	892.835	975.042	1084.2
TGME49_230000	91.0456	121.88	127.753
TGME49_230010	138.037	113.873	154.886
TGME49_230030	35.2435	85.4051	45.2222
TGME49_230040	20.5587	32.0269	15.8278
TGME49_230050	67.55	32.0269	50.875
TGME49_230060	291.738	295.359	309.772
TGME49_230070	91.0456	73.8398	89.3139
TGME49_230080	16.6428	15.1238	18.0889
TGME49_230100	28.3906	26.6891	33.9167
TGME49_230110	163.491	143.231	106.272
TGME49_230122	1.95797	6.22745	7.91389
TGME49_230140	72.4449	123.659	132.275
TGME49_230150	93.9826	120.101	111.925
TGME49_230160	959.406	1116.49	689.639
TGME49_230170	537.463	521.327	411.522
TGME49_230180	1818.95	2392.23	1718.44
TGME49_230190	264.326	232.195	204.631
TGME49_230205	18.6007	16.0135	19.2194
TGME49_230210	702.911	968.814	764.255
TGME49_230220	107.688	118.322	91.575
TGME49_230230	15.6638	24.9098	5.65278
TGME49_230340	144.89	154.797	182.019
TGME49_230350	654.941	659.221	799.303
TGME49_230380	1583.02	1483.91	1770.45
TGME49_230400	114.541	119.211	119.839
TGME49_230410	733.26	656.552	905.575
TGME49_230420	282.927	272.229	352.733
TGME49_230430	36.2225	47.1507	49.7444
TGME49_230440	219.293	184.155	72.3555
TGME49_230450	506.135	499.976	615.022
TGME49_230460	8.81087	26.6891	4.52222
TGME49_230480	739.134	617.408	824.175
TGME49_230490	131.184	168.141	89.3139
TGME49_230500	76.3609	66.7227	83.6611
TGME49_230510	117.478	97.86	108.533
TGME49_230520	307.401	366.53	306.381
TGME49_230570	201.671	134.335	142.45
TGME49_230580	121.394	178.817	153.756
TGME49_230590	81.2558	45.3715	50.875
TGME49_230610	101.814	81.8466	122.1
TGME49_230630	98.8775	145.9	146.972
TGME49_230640	28.3906	7.11709	33.9167
TGME49_230650	120.415	98.7496	125.492
TGME49_230690	524.736	495.527	563.017
TGME49_230700	130.205	151.238	143.581
TGME49_230705	83.2138	112.984	118.708
TGME49_230710	144.89	120.101	119.839
TGME49_230820	951.574	754.412	775.561
TGME49_230830	7.83188	18.6824	4.52222
TGME49_230840	67.55	70.2813	62.1805
TGME49_230850	285.864	292.69	373.083
TGME49_230860	240.83	253.546	203.5
TGME49_230870	40.1384	42.7025	36.1778
TGME49_230880	130.205	162.803	119.839
TGME49_230890	117.478	112.984	175.236
TGME49_230900	5.87391	8.89636	0
TGME49_230905	24.4746	22.2409	29.3944
TGME49_230920	54.8232	43.5922	44.0917
TGME49_230940	1846.37	1897.59	2408.08
TGME49_230950	18.6007	6.22745	3.39167
TGME49_230960	226.146	230.416	115.317
TGME49_230970	273.137	235.754	323.339
TGME49_230980	322.086	333.614	374.214
TGME49_230990	47.9703	15.1238	18.0889
TGME49_231000	83.2138	91.6326	84.7917
TGME49_231010	98.8775	71.1709	36.1778
TGME49_231020	70.4869	47.1507	32.7861
TGME49_231030	215.377	157.466	97.2278
TGME49_231040	94.9616	90.7429	70.0944
TGME49_231070	596.202	548.016	521.186
TGME49_231080	1815.04	1951.86	2153.71
TGME49_231100	344.603	365.641	445.439
TGME49_231120	71.4659	120.991	93.8361
TGME49_231130	16.6428	20.4616	19.2194
TGME49_231140	2665.78	3148.42	3277.48
TGME49_231150	133.142	88.9636	70.0944
TGME49_231160	235.935	245.54	250.983
TGME49_231170	356.351	322.938	245.331
TGME49_231175	12.7268	6.22745	15.8278
TGME49_231180	326.002	318.49	281.508
TGME49_231190	173.28	145.011	160.539
TGME49_231200	253.557	137.004	201.239
TGME49_231210	36.2225	48.0404	15.8278
TGME49_231220	116.499	80.0673	72.3555
TGME49_231230	24.4746	25.7995	9.04444
TGME49_231280	5.87391	24.0202	12.4361
TGME49_231350	73.4239	36.4751	109.664
TGME49_231360	10.7688	13.3445	5.65278
TGME49_231370	166.428	138.783	175.236
TGME49_231380	105.73	94.3015	55.3972
TGME49_231410	387.678	442.149	468.05
TGME49_231430	253.557	200.168	254.375
TGME49_231440	724.449	728.612	888.617
TGME49_231460	80.2768	51.5989	56.5278
TGME49_231480	196.776	174.369	264.55
TGME49_231590	84.1927	111.205	188.803
TGME49_231600	145.869	185.934	143.581
TGME49_231625	54.8232	133.445	70.0944
TGME49_231630	2289.85	2189.4	2607.06
TGME49_231640	385.72	555.133	465.789
TGME49_231750	134.121	96.0807	136.797
TGME49_231790	363.204	403.005	479.356
TGME49_231800	19.5797	53.3782	29.3944
TGME49_231815	28.3906	16.0135	54.2667
TGME49_231840	325.023	366.53	324.469
TGME49_231850	1772.94	1999.9	2264.5
TGME49_231870	49.9283	28.4684	36.1778
TGME49_231880	6.8529	3.55855	0
TGME49_231890	51.8862	76.5087	67.8333
TGME49_231900	8.81087	6.22745	0
TGME49_231910	195.797	271.339	213.675
TGME49_231920	199.713	215.292	139.058
TGME49_231930	103.772	73.8398	49.7444
TGME49_231940	118.457	174.369	145.842
TGME49_231950	115.52	161.024	134.536
TGME49_231960	696.059	914.546	608.239
TGME49_231970	460.123	429.694	361.778
TGME49_231980	62.6551	64.9435	24.8722
TGME49_231990	33.2855	9.786	29.3944
TGME49_231991	9.78985	11.5653	0
TGME49_231992	32.3065	30.2476	16.9583
TGME49_232000	1022.06	927.891	803.825
TGME49_232010	195.797	223.299	300.728
TGME49_232020	337.75	329.165	298.467
TGME49_232030	700.954	732.171	600.325
TGME49_232035	45.0333	47.1507	49.7444
TGME49_232040	32.3065	16.9031	38.4389
TGME49_232050	536.484	503.534	503.097
TGME49_232060	36.2225	64.9435	45.2222
TGME49_232070	19.5797	19.572	2.26111
TGME49_232080	731.302	854.941	1093.25
TGME49_232090	20.5587	16.9031	14.6972
TGME49_232100	81.2558	36.4751	42.9611
TGME49_232120	106.709	115.653	156.017
TGME49_232130	579.559	713.488	748.428
TGME49_232150	677.458	633.421	808.347
TGME49_232160	169.364	167.252	143.581
TGME49_232180	225.167	270.449	236.286
TGME49_232190	180.133	158.355	159.408
TGME49_232210	75.3819	96.9704	63.3111
TGME49_232220	80.2768	93.4118	64.4417
TGME49_232230	2227.19	2569.27	2895.35
TGME49_232240	10.7688	23.1305	26.0028
TGME49_232250	1698.54	1703.65	2077.96
TGME49_232260	110.625	92.5222	133.406
TGME49_232270	225.167	268.67	278.117
TGME49_232280	241.809	252.657	282.639
TGME49_232290	35.2435	76.5087	7.91389
TGME49_232300	2284.95	2961.6	2960.92
TGME49_232310	143.911	80.0673	128.883
TGME49_232320	9.78985	13.3445	3.39167
TGME49_232340	452.291	456.383	396.825
TGME49_232350	1240.37	1781.05	807.217
TGME49_232360	66.571	60.4953	66.7028
TGME49_232370	282.927	272.229	331.253
TGME49_232380	194.818	282.904	273.594
TGME49_232390	16.6428	8.89636	10.175
[truncated: 4,654 more rows]
