# Supplementary material for: Genomic insights into host and parasite interactions during intracellular infection by Toxoplasma gondii
Source: PLoS One. 2022 Sep 30;17(9):e0275226. doi: 10.1371/journal.pone.0275226 (PMC9524707; doi:10.1371/journal.pone.0275226)
Supplement: S5 Table — (XLSX) [file pone.0275226.s012.xlsx]

## Sheet: Genes and GO terms
Cluster	ID	Description	GeneRatio	BgRatio	pvalue	p.adjust	qvalue	geneID	Count
High	GO:0005840	ribosome	75/380	158/4862	5.45687e-43	2.94125e-40	2.46995e-40	TGME49_320050/TGME49_262690/TGME49_227360/TGME49_239100/TGME49_228470/TGME49_232710/TGME49_218410/TGME49_225080/TGME49_204020/TGME49_261570/TGME49_314810/TGME49_207440/TGME49_245680/TGME49_309810/TGME49_292130/TGME49_305520/TGME49_217570/TGME49_239330/TGME49_210690/TGME49_243570/TGME49_234450/TGME49_266060/TGME49_289750/TGME49_215470/TGME49_299050/TGME49_238010/TGME49_213350/TGME49_267400/TGME49_…	75
High	GO:0003735	structural constituent of ribosome	71/380	143/4862	2.45289e-42	6.61054e-40	5.55128e-40	TGME49_320050/TGME49_262690/TGME49_227360/TGME49_239100/TGME49_228470/TGME49_232710/TGME49_218410/TGME49_225080/TGME49_204020/TGME49_314810/TGME49_207440/TGME49_245680/TGME49_309810/TGME49_292130/TGME49_305520/TGME49_217570/TGME49_239330/TGME49_210690/TGME49_243570/TGME49_234450/TGME49_266060/TGME49_289750/TGME49_215470/TGME49_299050/TGME49_238010/TGME49_213350/TGME49_267400/TGME49_300000/TGME49_…	71
High	GO:0005198	structural molecule activity	75/380	170/4862	3.69208e-40	6.63344e-38	5.57051e-38	TGME49_320050/TGME49_262690/TGME49_227360/TGME49_316400/TGME49_239100/TGME49_228470/TGME49_232710/TGME49_218410/TGME49_225080/TGME49_204020/TGME49_314810/TGME49_266960/TGME49_207440/TGME49_245680/TGME49_309810/TGME49_292130/TGME49_305520/TGME49_217570/TGME49_239330/TGME49_210690/TGME49_243570/TGME49_234450/TGME49_266060/TGME49_289750/TGME49_215470/TGME49_299050/TGME49_238010/TGME49_213350/TGME49_…	75
High	GO:0006412	translation	87/380	241/4862	2.02758e-38	2.73216e-36	2.29437e-36	TGME49_320050/TGME49_262690/TGME49_227360/TGME49_239100/TGME49_228470/TGME49_232710/TGME49_218410/TGME49_225080/TGME49_204020/TGME49_314810/TGME49_207440/TGME49_245680/TGME49_309810/TGME49_292130/TGME49_305520/TGME49_217570/TGME49_239330/TGME49_210690/TGME49_243570/TGME49_234450/TGME49_266060/TGME49_251810/TGME49_289750/TGME49_215470/TGME49_299050/TGME49_238010/TGME49_213350/TGME49_267400/TGME49_…	87
High	GO:0043604	amide biosynthetic process	88/380	248/4862	3.43875e-38	3.70697e-36	3.11297e-36	TGME49_320050/TGME49_262690/TGME49_227360/TGME49_239100/TGME49_228470/TGME49_232710/TGME49_218410/TGME49_225080/TGME49_204020/TGME49_314810/TGME49_207440/TGME49_245680/TGME49_309810/TGME49_292130/TGME49_305520/TGME49_217570/TGME49_239330/TGME49_210690/TGME49_243570/TGME49_234450/TGME49_266060/TGME49_251810/TGME49_289750/TGME49_215470/TGME49_299050/TGME49_238010/TGME49_213350/TGME49_267400/TGME49_…	88
High	GO:0043043	peptide biosynthetic process	87/380	243/4862	4.33332e-38	3.89277e-36	3.269e-36	TGME49_320050/TGME49_262690/TGME49_227360/TGME49_239100/TGME49_228470/TGME49_232710/TGME49_218410/TGME49_225080/TGME49_204020/TGME49_314810/TGME49_207440/TGME49_245680/TGME49_309810/TGME49_292130/TGME49_305520/TGME49_217570/TGME49_239330/TGME49_210690/TGME49_243570/TGME49_234450/TGME49_266060/TGME49_251810/TGME49_289750/TGME49_215470/TGME49_299050/TGME49_238010/TGME49_213350/TGME49_267400/TGME49_…	87
High	GO:0043603	cellular amide metabolic process	88/380	254/4862	3.09373e-37	2.38217e-35	2.00046e-35	TGME49_320050/TGME49_262690/TGME49_227360/TGME49_239100/TGME49_228470/TGME49_232710/TGME49_218410/TGME49_225080/TGME49_204020/TGME49_314810/TGME49_207440/TGME49_245680/TGME49_309810/TGME49_292130/TGME49_305520/TGME49_217570/TGME49_239330/TGME49_210690/TGME49_243570/TGME49_234450/TGME49_266060/TGME49_251810/TGME49_289750/TGME49_215470/TGME49_299050/TGME49_238010/TGME49_213350/TGME49_267400/TGME49_…	88
High	GO:0006518	peptide metabolic process	87/380	249/4862	4.00624e-37	2.69921e-35	2.26669e-35	TGME49_320050/TGME49_262690/TGME49_227360/TGME49_239100/TGME49_228470/TGME49_232710/TGME49_218410/TGME49_225080/TGME49_204020/TGME49_314810/TGME49_207440/TGME49_245680/TGME49_309810/TGME49_292130/TGME49_305520/TGME49_217570/TGME49_239330/TGME49_210690/TGME49_243570/TGME49_234450/TGME49_266060/TGME49_251810/TGME49_289750/TGME49_215470/TGME49_299050/TGME49_238010/TGME49_213350/TGME49_267400/TGME49_…	87
High	GO:0043228	non-membrane-bounded organelle	94/380	321/4862	4.74436e-33	2.55721e-31	2.14745e-31	TGME49_320050/TGME49_239260/TGME49_262690/TGME49_305160/TGME49_261250/TGME49_227360/TGME49_316400/TGME49_239100/TGME49_228470/TGME49_232710/TGME49_218410/TGME49_225080/TGME49_204020/TGME49_261570/TGME49_261580/TGME49_314810/TGME49_266960/TGME49_207440/TGME49_209030/TGME49_245680/TGME49_309810/TGME49_292130/TGME49_305520/TGME49_217570/TGME49_239330/TGME49_210690/TGME49_243570/TGME49_234450/TGME49_…	94
High	GO:0043232	intracellular non-membrane-bounded organelle	94/380	321/4862	4.74436e-33	2.55721e-31	2.14745e-31	TGME49_320050/TGME49_239260/TGME49_262690/TGME49_305160/TGME49_261250/TGME49_227360/TGME49_316400/TGME49_239100/TGME49_228470/TGME49_232710/TGME49_218410/TGME49_225080/TGME49_204020/TGME49_261570/TGME49_261580/TGME49_314810/TGME49_266960/TGME49_207440/TGME49_209030/TGME49_245680/TGME49_309810/TGME49_292130/TGME49_305520/TGME49_217570/TGME49_239330/TGME49_210690/TGME49_243570/TGME49_234450/TGME49_…	94
High	GO:0045177	apical part of cell	46/380	90/4862	3.93272e-28	1.92703e-26	1.61825e-26	TGME49_270250/TGME49_227620/TGME49_227280/TGME49_286450/TGME49_275440/TGME49_288650/TGME49_309590/TGME49_203310/TGME49_319560/TGME49_316400/TGME49_255260/TGME49_291890/TGME49_308090/TGME49_204530/TGME49_266960/TGME49_208030/TGME49_250710/TGME49_218520/TGME49_223920/TGME49_310780/TGME49_201780/TGME49_245490/TGME49_300100/TGME49_243730/TGME49_277080/TGME49_231630/TGME49_306060/TGME49_311470/TGME49_…	46
High	GO:1901566	organonitrogen compound biosynthetic process	95/380	378/4862	1.41621e-27	6.36115e-26	5.34185e-26	TGME49_320050/TGME49_262690/TGME49_227360/TGME49_239100/TGME49_228470/TGME49_232710/TGME49_218410/TGME49_225080/TGME49_204020/TGME49_314810/TGME49_207440/TGME49_245680/TGME49_309810/TGME49_292130/TGME49_305520/TGME49_217570/TGME49_239330/TGME49_210690/TGME49_243570/TGME49_234450/TGME49_266060/TGME49_251810/TGME49_289750/TGME49_215470/TGME49_299050/TGME49_238010/TGME49_213350/TGME49_267400/TGME49_…	95
High	GO:0044271	cellular nitrogen compound biosynthetic process	104/380	489/4862	6.5383e-24	2.71088e-22	2.27649e-22	TGME49_320050/TGME49_262690/TGME49_227360/TGME49_239100/TGME49_228470/TGME49_232710/TGME49_218410/TGME49_225080/TGME49_204020/TGME49_314810/TGME49_207440/TGME49_245680/TGME49_309810/TGME49_292130/TGME49_305520/TGME49_217570/TGME49_239330/TGME49_210690/TGME49_243570/TGME49_234450/TGME49_266060/TGME49_251810/TGME49_289750/TGME49_215470/TGME49_299050/TGME49_238010/TGME49_213350/TGME49_267400/TGME49_…	104
High	GO:0009059	macromolecule biosynthetic process	104/380	499/4862	3.64375e-23	1.40284e-21	1.17805e-21	TGME49_320050/TGME49_262690/TGME49_227360/TGME49_239100/TGME49_228470/TGME49_232710/TGME49_218410/TGME49_225080/TGME49_204020/TGME49_314810/TGME49_207440/TGME49_245680/TGME49_309810/TGME49_292130/TGME49_305520/TGME49_217570/TGME49_239330/TGME49_210690/TGME49_243570/TGME49_234450/TGME49_266060/TGME49_251810/TGME49_289750/TGME49_215470/TGME49_299050/TGME49_238010/TGME49_213350/TGME49_267400/TGME49_…	104
High	GO:0034645	cellular macromolecule biosynthetic process	103/380	497/4862	1.01684e-22	3.65383e-21	3.06835e-21	TGME49_320050/TGME49_262690/TGME49_227360/TGME49_239100/TGME49_228470/TGME49_232710/TGME49_218410/TGME49_225080/TGME49_204020/TGME49_314810/TGME49_207440/TGME49_245680/TGME49_309810/TGME49_292130/TGME49_305520/TGME49_217570/TGME49_239330/TGME49_210690/TGME49_243570/TGME49_234450/TGME49_266060/TGME49_251810/TGME49_289750/TGME49_215470/TGME49_299050/TGME49_238010/TGME49_213350/TGME49_267400/TGME49_…	103
High	GO:0044391	ribosomal subunit	18/380	29/4862	1.25257e-13	4.21958e-12	3.54344e-12	TGME49_232710/TGME49_204020/TGME49_314810/TGME49_292130/TGME49_305520/TGME49_266060/TGME49_215470/TGME49_299050/TGME49_213350/TGME49_248480/TGME49_242330/TGME49_232300/TGME49_248390/TGME49_229670/TGME49_232230/TGME49_223050/TGME49_310490/TGME49_289530	18
High	GO:0020003	symbiont-containing vacuole	14/380	20/4862	6.34602e-12	1.62881e-10	1.36781e-10	TGME49_270250/TGME49_227620/TGME49_227280/TGME49_286450/TGME49_275440/TGME49_288650/TGME49_309590/TGME49_203310/TGME49_270240/TGME49_310780/TGME49_229010/TGME49_277240/TGME49_239740/TGME49_251540	14
High	GO:0030430	host cell cytoplasm	14/380	20/4862	6.34602e-12	1.62881e-10	1.36781e-10	TGME49_270250/TGME49_227620/TGME49_227280/TGME49_286450/TGME49_275440/TGME49_288650/TGME49_309590/TGME49_203310/TGME49_270240/TGME49_310780/TGME49_229010/TGME49_277240/TGME49_239740/TGME49_251540	14
High	GO:0033655	host cell cytoplasm part	14/380	20/4862	6.34602e-12	1.62881e-10	1.36781e-10	TGME49_270250/TGME49_227620/TGME49_227280/TGME49_286450/TGME49_275440/TGME49_288650/TGME49_309590/TGME49_203310/TGME49_270240/TGME49_310780/TGME49_229010/TGME49_277240/TGME49_239740/TGME49_251540	14
High	GO:0043230	extracellular organelle	14/380	20/4862	6.34602e-12	1.62881e-10	1.36781e-10	TGME49_270250/TGME49_227620/TGME49_227280/TGME49_286450/TGME49_275440/TGME49_288650/TGME49_309590/TGME49_203310/TGME49_270240/TGME49_310780/TGME49_229010/TGME49_277240/TGME49_239740/TGME49_251540	14
High	GO:0065010	extracellular membrane-bounded organelle	14/380	20/4862	6.34602e-12	1.62881e-10	1.36781e-10	TGME49_270250/TGME49_227620/TGME49_227280/TGME49_286450/TGME49_275440/TGME49_288650/TGME49_309590/TGME49_203310/TGME49_270240/TGME49_310780/TGME49_229010/TGME49_277240/TGME49_239740/TGME49_251540	14
High	GO:0020039	pellicle	18/380	37/4862	3.5567e-11	8.33504e-10	6.99945e-10	TGME49_316400/TGME49_255260/TGME49_266960/TGME49_223940/TGME49_249850/TGME49_219320/TGME49_300100/TGME49_289690/TGME49_235470/TGME49_228170/TGME49_257680/TGME49_231630/TGME49_306060/TGME49_311470/TGME49_229010/TGME49_202500/TGME49_232350/TGME49_236040	18
High	GO:0070258	inner membrane pellicle complex	18/380	37/4862	3.5567e-11	8.33504e-10	6.99945e-10	TGME49_316400/TGME49_255260/TGME49_266960/TGME49_223940/TGME49_249850/TGME49_219320/TGME49_300100/TGME49_289690/TGME49_235470/TGME49_228170/TGME49_257680/TGME49_231630/TGME49_306060/TGME49_311470/TGME49_229010/TGME49_202500/TGME49_232350/TGME49_236040	18
High	GO:0018995	host cellular component	17/380	38/4862	6.68437e-10	1.38572e-08	1.16368e-08	TGME49_270250/TGME49_239260/TGME49_227620/TGME49_227280/TGME49_286450/TGME49_275440/TGME49_288650/TGME49_309590/TGME49_203310/TGME49_270240/TGME49_310780/TGME49_300100/TGME49_229010/TGME49_277240/TGME49_239740/TGME49_282055/TGME49_251540	17
High	GO:0033643	host cell part	17/380	38/4862	6.68437e-10	1.38572e-08	1.16368e-08	TGME49_270250/TGME49_239260/TGME49_227620/TGME49_227280/TGME49_286450/TGME49_275440/TGME49_288650/TGME49_309590/TGME49_203310/TGME49_270240/TGME49_310780/TGME49_300100/TGME49_229010/TGME49_277240/TGME49_239740/TGME49_282055/TGME49_251540	17
High	GO:0043657	host cell	17/380	38/4862	6.68437e-10	1.38572e-08	1.16368e-08	TGME49_270250/TGME49_239260/TGME49_227620/TGME49_227280/TGME49_286450/TGME49_275440/TGME49_288650/TGME49_309590/TGME49_203310/TGME49_270240/TGME49_310780/TGME49_300100/TGME49_229010/TGME49_277240/TGME49_239740/TGME49_282055/TGME49_251540	17
High	GO:0033646	host intracellular part	16/380	36/4862	2.43592e-09	4.68914e-08	3.93776e-08	TGME49_270250/TGME49_239260/TGME49_227620/TGME49_227280/TGME49_286450/TGME49_275440/TGME49_288650/TGME49_309590/TGME49_203310/TGME49_270240/TGME49_310780/TGME49_229010/TGME49_277240/TGME49_239740/TGME49_282055/TGME49_251540	16
High	GO:0043656	host intracellular region	16/380	36/4862	2.43592e-09	4.68914e-08	3.93776e-08	TGME49_270250/TGME49_239260/TGME49_227620/TGME49_227280/TGME49_286450/TGME49_275440/TGME49_288650/TGME49_309590/TGME49_203310/TGME49_270240/TGME49_310780/TGME49_229010/TGME49_277240/TGME49_239740/TGME49_282055/TGME49_251540	16
High	GO:0000786	nucleosome	9/380	4862-11-01	4.75275e-09	8.53912e-08	7.17082e-08	TGME49_239260/TGME49_305160/TGME49_261250/TGME49_261580/TGME49_300200/TGME49_209910/TGME49_218260/TGME49_261240/TGME49_251870	9
High	GO:0032993	protein-DNA complex	9/380	4862-11-01	4.75275e-09	8.53912e-08	7.17082e-08	TGME49_239260/TGME49_305160/TGME49_261250/TGME49_261580/TGME49_300200/TGME49_209910/TGME49_218260/TGME49_261240/TGME49_251870	9
High	GO:0015935	small ribosomal subunit	9/380	13/4862	5.35875e-08	9.02614e-07	7.5798e-07	TGME49_232710/TGME49_305520/TGME49_266060/TGME49_213350/TGME49_248480/TGME49_242330/TGME49_232300/TGME49_229670/TGME49_223050	9
High	GO:0044815	DNA packaging complex	9/380	13/4862	5.35875e-08	9.02614e-07	7.5798e-07	TGME49_239260/TGME49_305160/TGME49_261250/TGME49_261580/TGME49_300200/TGME49_209910/TGME49_218260/TGME49_261240/TGME49_251870	9
High	GO:1990904	ribonucleoprotein complex	24/380	96/4862	1.79854e-07	2.93762e-06	2.4669e-06	TGME49_232710/TGME49_204020/TGME49_261570/TGME49_314810/TGME49_292130/TGME49_305520/TGME49_266060/TGME49_215470/TGME49_299050/TGME49_213350/TGME49_248480/TGME49_321500/TGME49_242330/TGME49_294620/TGME49_232300/TGME49_248390/TGME49_229670/TGME49_232230/TGME49_223050/TGME49_310490/TGME49_289530/TGME49_294670/TGME49_222860/TGME49_236580	24
High	GO:0005576	extracellular region	16/380	49/4862	4.31376e-07	6.83859e-06	5.74278e-06	TGME49_270250/TGME49_227620/TGME49_227280/TGME49_286450/TGME49_275440/TGME49_288650/TGME49_309590/TGME49_203310/TGME49_270240/TGME49_208030/TGME49_310780/TGME49_300100/TGME49_229010/TGME49_277240/TGME49_239740/TGME49_251540	16
High	GO:0015934	large ribosomal subunit	9/380	16/4862	6.92766e-07	1.06686e-05	8.95908e-06	TGME49_204020/TGME49_314810/TGME49_292130/TGME49_215470/TGME49_299050/TGME49_248390/TGME49_232230/TGME49_310490/TGME49_289530	9
High	GO:0046982	protein heterodimerization activity	9/380	17/4862	1.37126e-06	2.05308e-05	1.7241e-05	TGME49_239260/TGME49_305160/TGME49_261250/TGME49_261580/TGME49_300200/TGME49_209910/TGME49_218260/TGME49_261240/TGME49_251870	9
High	GO:0000785	chromatin	9/380	19/4862	4.52179e-06	6.58715e-05	5.53164e-05	TGME49_239260/TGME49_305160/TGME49_261250/TGME49_261580/TGME49_300200/TGME49_209910/TGME49_218260/TGME49_261240/TGME49_251870	9
High	GO:0003723	RNA binding	50/380	362/4862	3.30045e-05	0.000468143	0.000393129	TGME49_320050/TGME49_225080/TGME49_204020/TGME49_250770/TGME49_207440/TGME49_305520/TGME49_239330/TGME49_251810/TGME49_205470/TGME49_215470/TGME49_213350/TGME49_248480/TGME49_321500/TGME49_242330/TGME49_224850/TGME49_284560/TGME49_294620/TGME49_212980/TGME49_232300/TGME49_286420/TGME49_294800/TGME49_232230/TGME49_226410/TGME49_300140/TGME49_254940/TGME49_291930/TGME49_286090/TGME49_289530/TGME49_…	50
High	GO:0009132	nucleoside diphosphate metabolic process	9/380	24/4862	4.49336e-05	0.000621006	0.000521497	TGME49_289690/TGME49_268850/TGME49_295350/TGME49_207060/TGME49_318230/TGME49_265450/TGME49_236040/TGME49_283780/TGME49_226960	9
High	GO:0006006	glucose metabolic process	6/380	4862-11-01	7.2222e-05	0.000973192	0.000817249	TGME49_289690/TGME49_294200/TGME49_269190/TGME49_278830/TGME49_283780/TGME49_289650	6
High	GO:0046034	ATP metabolic process	10/380	32/4862	0.000102012	0.00134109	0.00112619	TGME49_289690/TGME49_261950/TGME49_268850/TGME49_204400/TGME49_318230/TGME49_265450/TGME49_236040/TGME49_283780/TGME49_226960/TGME49_201880	10
High	GO:0006414	translational elongation	8/380	21/4862	0.000106209	0.00136301	0.00114461	TGME49_218410/TGME49_309810/TGME49_251810/TGME49_286420/TGME49_294800/TGME49_226410/TGME49_300140/TGME49_260260	8
High	GO:0006165	nucleoside diphosphate phosphorylation	8/380	22/4862	0.000155648	0.00190669	0.00160117	TGME49_289690/TGME49_268850/TGME49_295350/TGME49_318230/TGME49_265450/TGME49_236040/TGME49_283780/TGME49_226960	8
High	GO:0046939	nucleotide phosphorylation	8/380	22/4862	0.000155648	0.00190669	0.00160117	TGME49_289690/TGME49_268850/TGME49_295350/TGME49_318230/TGME49_265450/TGME49_236040/TGME49_283780/TGME49_226960	8
High	GO:0009150	purine ribonucleotide metabolic process	11/380	41/4862	0.000212611	0.00254661	0.00213855	TGME49_289690/TGME49_261950/TGME49_268850/TGME49_295350/TGME49_266640/TGME49_204400/TGME49_318230/TGME49_265450/TGME49_236040/TGME49_283780/TGME49_226960	11
High	GO:0006163	purine nucleotide metabolic process	11/380	42/4862	0.000268225	0.0031429	0.00263929	TGME49_289690/TGME49_261950/TGME49_268850/TGME49_295350/TGME49_266640/TGME49_204400/TGME49_318230/TGME49_265450/TGME49_236040/TGME49_283780/TGME49_226960	11
High	GO:0005829	cytosol	8/380	24/4862	0.000311413	0.00339628	0.00285206	TGME49_232710/TGME49_314810/TGME49_266060/TGME49_232230/TGME49_268850/TGME49_289530/TGME49_294640/TGME49_226960	8
High	GO:0046983	protein dimerization activity	9/380	30/4862	0.00032217	0.00339628	0.00285206	TGME49_239260/TGME49_305160/TGME49_261250/TGME49_261580/TGME49_300200/TGME49_209910/TGME49_218260/TGME49_261240/TGME49_251870	9
High	GO:0009259	ribonucleotide metabolic process	11/380	43/4862	0.000335631	0.00339628	0.00285206	TGME49_289690/TGME49_261950/TGME49_268850/TGME49_295350/TGME49_266640/TGME49_204400/TGME49_318230/TGME49_265450/TGME49_236040/TGME49_283780/TGME49_226960	11
High	GO:0019693	ribose phosphate metabolic process	11/380	43/4862	0.000335631	0.00339628	0.00285206	TGME49_289690/TGME49_261950/TGME49_268850/TGME49_295350/TGME49_266640/TGME49_204400/TGME49_318230/TGME49_265450/TGME49_236040/TGME49_283780/TGME49_226960	11
High	GO:0008135	translation factor activity, RNA binding	17/380	88/4862	0.000369165	0.00339628	0.00285206	TGME49_250770/TGME49_251810/TGME49_205470/TGME49_294620/TGME49_286420/TGME49_294800/TGME49_226410/TGME49_300140/TGME49_286090/TGME49_223410/TGME49_201680/TGME49_294670/TGME49_249370/TGME49_235540/TGME49_222860/TGME49_262720/TGME49_214270	17
High	GO:0045182	translation regulator activity	17/380	88/4862	0.000369165	0.00339628	0.00285206	TGME49_250770/TGME49_251810/TGME49_205470/TGME49_294620/TGME49_286420/TGME49_294800/TGME49_226410/TGME49_300140/TGME49_286090/TGME49_223410/TGME49_201680/TGME49_294670/TGME49_249370/TGME49_235540/TGME49_222860/TGME49_262720/TGME49_214270	17
High	GO:0090079	translation regulator activity, nucleic acid binding	17/380	88/4862	0.000369165	0.00339628	0.00285206	TGME49_250770/TGME49_251810/TGME49_205470/TGME49_294620/TGME49_286420/TGME49_294800/TGME49_226410/TGME49_300140/TGME49_286090/TGME49_223410/TGME49_201680/TGME49_294670/TGME49_249370/TGME49_235540/TGME49_222860/TGME49_262720/TGME49_214270	17
High	GO:0006096	glycolytic process	7/380	19/4862	0.000371763	0.00339628	0.00285206	TGME49_289690/TGME49_268850/TGME49_318230/TGME49_265450/TGME49_236040/TGME49_283780/TGME49_226960	7
High	GO:0006757	ATP generation from ADP	7/380	19/4862	0.000371763	0.00339628	0.00285206	TGME49_289690/TGME49_268850/TGME49_318230/TGME49_265450/TGME49_236040/TGME49_283780/TGME49_226960	7
High	GO:0009135	purine nucleoside diphosphate metabolic process	7/380	19/4862	0.000371763	0.00339628	0.00285206	TGME49_289690/TGME49_268850/TGME49_318230/TGME49_265450/TGME49_236040/TGME49_283780/TGME49_226960	7
High	GO:0009179	purine ribonucleoside diphosphate metabolic process	7/380	19/4862	0.000371763	0.00339628	0.00285206	TGME49_289690/TGME49_268850/TGME49_318230/TGME49_265450/TGME49_236040/TGME49_283780/TGME49_226960	7
High	GO:0009185	ribonucleoside diphosphate metabolic process	7/380	19/4862	0.000371763	0.00339628	0.00285206	TGME49_289690/TGME49_268850/TGME49_318230/TGME49_265450/TGME49_236040/TGME49_283780/TGME49_226960	7
High	GO:0046031	ADP metabolic process	7/380	19/4862	0.000371763	0.00339628	0.00285206	TGME49_289690/TGME49_268850/TGME49_318230/TGME49_265450/TGME49_236040/TGME49_283780/TGME49_226960	7
High	GO:0019318	hexose metabolic process	6/380	14/4862	0.00038313	0.00344178	0.00289028	TGME49_289690/TGME49_294200/TGME49_269190/TGME49_278830/TGME49_283780/TGME49_289650	6
High	GO:0071944	cell periphery	11/380	44/4862	0.000416737	0.00357365	0.00300102	TGME49_271050/TGME49_275440/TGME49_233460/TGME49_233480/TGME49_319560/TGME49_201780/TGME49_229480/TGME49_257680/TGME49_214320/TGME49_308840/TGME49_277240	11
High	GO:0072521	purine-containing compound metabolic process	11/380	44/4862	0.000416737	0.00357365	0.00300102	TGME49_289690/TGME49_261950/TGME49_268850/TGME49_295350/TGME49_266640/TGME49_204400/TGME49_318230/TGME49_265450/TGME49_236040/TGME49_283780/TGME49_226960	11
High	GO:0003743	translation initiation factor activity	12/380	51/4862	0.000420653	0.00357365	0.00300102	TGME49_250770/TGME49_251810/TGME49_294620/TGME49_286090/TGME49_223410/TGME49_201680/TGME49_294670/TGME49_249370/TGME49_235540/TGME49_222860/TGME49_262720/TGME49_214270	12
High	GO:0005975	carbohydrate metabolic process	17/380	89/4862	0.00042433	0.00357365	0.00300102	TGME49_289690/TGME49_294200/TGME49_269190/TGME49_280380/TGME49_268850/TGME49_301440/TGME49_318230/TGME49_265450/TGME49_232350/TGME49_278830/TGME49_262050/TGME49_236040/TGME49_283780/TGME49_285980/TGME49_226960/TGME49_247510/TGME49_289650	17
High	GO:0051082	unfolded protein binding	8/380	26/4862	0.000575586	0.00477293	0.00400813	TGME49_244560/TGME49_288380/TGME49_311240/TGME49_251780/TGME49_229990/TGME49_265310/TGME49_292920/TGME49_258390	8
High	GO:0005996	monosaccharide metabolic process	6/380	15/4862	0.000596857	0.00487433	0.00409328	TGME49_289690/TGME49_294200/TGME49_269190/TGME49_278830/TGME49_283780/TGME49_289650	6
High	GO:0006457	protein folding	12/380	54/4862	0.000733359	0.00589971	0.00495435	TGME49_244560/TGME49_288380/TGME49_311240/TGME49_221210/TGME49_205700/TGME49_251780/TGME49_275690/TGME49_240600/TGME49_229990/TGME49_265310/TGME49_292920/TGME49_258390	12
High	GO:0016052	carbohydrate catabolic process	7/380	21/4862	0.000747864	0.00592792	0.00497804	TGME49_289690/TGME49_268850/TGME49_318230/TGME49_265450/TGME49_236040/TGME49_283780/TGME49_226960	7
High	GO:0005886	plasma membrane	10/380	41/4862	0.000937249	0.00732141	0.00614824	TGME49_271050/TGME49_275440/TGME49_233460/TGME49_233480/TGME49_319560/TGME49_201780/TGME49_257680/TGME49_214320/TGME49_308840/TGME49_277240	10
High	GO:0016310	phosphorylation	30/380	214/4862	0.00105679	0.00813729	0.00683338	TGME49_296010/TGME49_308090/TGME49_258580/TGME49_289690/TGME49_268850/TGME49_295350/TGME49_227810/TGME49_253440/TGME49_305330/TGME49_239420/TGME49_313180/TGME49_301440/TGME49_311510/TGME49_318230/TGME49_265450/TGME49_308093/TGME49_226030/TGME49_225490/TGME49_262050/TGME49_236040/TGME49_283780/TGME49_262730/TGME49_295110/TGME49_252360/TGME49_226960/TGME49_201880/TGME49_304740/TGME49_235370/TGME49_…	30
High	GO:0006413	translational initiation	8/380	29/4862	0.00128418	0.00974888	0.00818674	TGME49_294620/TGME49_286090/TGME49_223410/TGME49_294670/TGME49_249370/TGME49_235540/TGME49_222860/TGME49_262720	8
High	GO:0006090	pyruvate metabolic process	7/380	23/4862	0.00137495	0.010293	0.00864369	TGME49_289690/TGME49_268850/TGME49_318230/TGME49_265450/TGME49_236040/TGME49_283780/TGME49_226960	7
High	GO:0009117	nucleotide metabolic process	13/380	67/4862	0.00171229	0.0126428	0.0106169	TGME49_289690/TGME49_261950/TGME49_268850/TGME49_295350/TGME49_266640/TGME49_244700/TGME49_204400/TGME49_207060/TGME49_318230/TGME49_265450/TGME49_236040/TGME49_283780/TGME49_226960	13
High	GO:0019843	rRNA binding	5/380	13/4862	0.00215938	0.0155011	0.0130173	TGME49_320050/TGME49_207440/TGME49_239330/TGME49_248480/TGME49_284560	5
High	GO:0020007	apical complex	5/380	13/4862	0.00215938	0.0155011	0.0130173	TGME49_308090/TGME49_277080/TGME49_297960/TGME49_308093/TGME49_282055	5
High	GO:0006091	generation of precursor metabolites and energy	11/380	53/4862	0.00218569	0.0155011	0.0130173	TGME49_289690/TGME49_294200/TGME49_268850/TGME49_239820/TGME49_318230/TGME49_265450/TGME49_278830/TGME49_236040/TGME49_283780/TGME49_226960/TGME49_201880	11
High	GO:0006753	nucleoside phosphate metabolic process	13/380	69/4862	0.00226065	0.0158246	0.0132889	TGME49_289690/TGME49_261950/TGME49_268850/TGME49_295350/TGME49_266640/TGME49_244700/TGME49_204400/TGME49_207060/TGME49_318230/TGME49_265450/TGME49_236040/TGME49_283780/TGME49_226960	13
High	GO:0044281	small molecule metabolic process	31/380	235/4862	0.0023799	0.0164457	0.0138105	TGME49_289690/TGME49_294200/TGME49_269190/TGME49_293870/TGME49_261950/TGME49_268850/TGME49_253430/TGME49_295350/TGME49_266640/TGME49_244700/TGME49_204400/TGME49_239820/TGME49_238950/TGME49_270510/TGME49_221320/TGME49_310640/TGME49_207060/TGME49_293180/TGME49_318230/TGME49_265450/TGME49_251690/TGME49_232350/TGME49_300260/TGME49_278830/TGME49_236040/TGME49_283780/TGME49_240690/TGME49_225050/TGME49_…	31
High	GO:0032991	protein-containing complex	54/380	475/4862	0.0024275	0.0165623	0.0139084	TGME49_239260/TGME49_305160/TGME49_261250/TGME49_316400/TGME49_232710/TGME49_204020/TGME49_261570/TGME49_261580/TGME49_314810/TGME49_266960/TGME49_292130/TGME49_305520/TGME49_266060/TGME49_215470/TGME49_299050/TGME49_213350/TGME49_248480/TGME49_321500/TGME49_242330/TGME49_294620/TGME49_300200/TGME49_232300/TGME49_235470/TGME49_209910/TGME49_248390/TGME49_218260/TGME49_229670/TGME49_232230/TGME49_…	54
High	GO:0032787	monocarboxylic acid metabolic process	10/380	48/4862	0.00334024	0.0225049	0.0188987	TGME49_289690/TGME49_268850/TGME49_266640/TGME49_238950/TGME49_221320/TGME49_318230/TGME49_265450/TGME49_236040/TGME49_283780/TGME49_226960	10
High	GO:0006793	phosphorus metabolic process	43/380	371/4862	0.00478087	0.0314255	0.0263899	TGME49_296010/TGME49_308090/TGME49_314430/TGME49_258580/TGME49_289690/TGME49_294200/TGME49_261950/TGME49_268850/TGME49_295350/TGME49_231850/TGME49_266640/TGME49_227810/TGME49_253440/TGME49_244700/TGME49_204400/TGME49_305330/TGME49_239820/TGME49_239420/TGME49_313180/TGME49_301440/TGME49_207060/TGME49_311510/TGME49_318230/TGME49_265450/TGME49_221590/TGME49_308093/TGME49_226030/TGME49_282055/TGME49_…	43
High	GO:0006796	phosphate-containing compound metabolic process	43/380	371/4862	0.00478087	0.0314255	0.0263899	TGME49_296010/TGME49_308090/TGME49_314430/TGME49_258580/TGME49_289690/TGME49_294200/TGME49_261950/TGME49_268850/TGME49_295350/TGME49_231850/TGME49_266640/TGME49_227810/TGME49_253440/TGME49_244700/TGME49_204400/TGME49_305330/TGME49_239820/TGME49_239420/TGME49_313180/TGME49_301440/TGME49_207060/TGME49_311510/TGME49_318230/TGME49_265450/TGME49_221590/TGME49_308093/TGME49_226030/TGME49_282055/TGME49_…	43
High	GO:0006739	NADP metabolic process	4/380	4862-10-01	0.00527628	0.034264	0.0287736	TGME49_294200/TGME49_244700/TGME49_239820/TGME49_278830	4
High	GO:0055086	nucleobase-containing small molecule metabolic process	14/380	85/4862	0.00562682	0.0361054	0.0303199	TGME49_289690/TGME49_261950/TGME49_268850/TGME49_295350/TGME49_266640/TGME49_244700/TGME49_204400/TGME49_310640/TGME49_207060/TGME49_318230/TGME49_265450/TGME49_236040/TGME49_283780/TGME49_226960	14
Medium	GO:0000502	proteasome complex	28/1382	38/4862	8.4112e-09	6.18223e-06	4.95818e-06	TGME49_216450/TGME49_306930/TGME49_228210/TGME49_313410/TGME49_290005/TGME49_223590/TGME49_263060/TGME49_251760/TGME49_287210/TGME49_238180/TGME49_258150/TGME49_269840/TGME49_218920/TGME49_280710/TGME49_224330/TGME49_242290/TGME49_250830/TGME49_269250/TGME49_300310/TGME49_292220/TGME49_239500/TGME49_249590/TGME49_218530/TGME49_261210/TGME49_277500/TGME49_236920/TGME49_210730/TGME49_225580	28
Medium	GO:1905368	peptidase complex	31/1382	47/4862	8.79801e-08	2.71309e-05	2.17591e-05	TGME49_216450/TGME49_306930/TGME49_228210/TGME49_313410/TGME49_290005/TGME49_223590/TGME49_263060/TGME49_251760/TGME49_287210/TGME49_238180/TGME49_258150/TGME49_269840/TGME49_218920/TGME49_280710/TGME49_224330/TGME49_242290/TGME49_300060/TGME49_250830/TGME49_269250/TGME49_300310/TGME49_292220/TGME49_239500/TGME49_249590/TGME49_218530/TGME49_261210/TGME49_232180/TGME49_277500/TGME49_236920/TGME49_…	31
Medium	GO:1905369	endopeptidase complex	29/1382	43/4862	1.10738e-07	2.71309e-05	2.17591e-05	TGME49_216450/TGME49_306930/TGME49_228210/TGME49_313410/TGME49_290005/TGME49_223590/TGME49_263060/TGME49_251760/TGME49_287210/TGME49_238180/TGME49_258150/TGME49_269840/TGME49_218920/TGME49_280710/TGME49_224330/TGME49_242290/TGME49_250830/TGME49_269250/TGME49_300310/TGME49_292220/TGME49_239500/TGME49_249590/TGME49_218530/TGME49_261210/TGME49_232180/TGME49_277500/TGME49_236920/TGME49_210730/TGME49_…	29
Medium	GO:0030163	protein catabolic process	33/1382	63/4862	4.78945e-05	0.00880061	0.00705814	TGME49_216450/TGME49_306930/TGME49_228210/TGME49_313410/TGME49_290005/TGME49_223590/TGME49_263060/TGME49_295340/TGME49_267080/TGME49_287210/TGME49_258150/TGME49_261010/TGME49_218920/TGME49_280710/TGME49_311090/TGME49_242290/TGME49_316660/TGME49_300310/TGME49_292220/TGME49_210781/TGME49_239500/TGME49_295910/TGME49_249590/TGME49_280490/TGME49_247240/TGME49_213870/TGME49_223450/TGME49_255180/TGME49_…	33
Medium	GO:0098796	membrane protein complex	41/1382	85/4862	7.47345e-05	0.010986	0.00881081	TGME49_290950/TGME49_240650/TGME49_219800/TGME49_211040/TGME49_202900/TGME49_232830/TGME49_288750/TGME49_213030/TGME49_228200/TGME49_291680/TGME49_256970/TGME49_249720/TGME49_205740/TGME49_268830/TGME49_313670/TGME49_300060/TGME49_240870/TGME49_266990/TGME49_244390/TGME49_289770/TGME49_208590/TGME49_272600/TGME49_221522/TGME49_242660/TGME49_277000/TGME49_235020/TGME49_314820/TGME49_289080/TGME49_…	41
Medium	GO:0034220	ion transmembrane transport	25/1382	45/4862	0.000114418	0.0132271	0.0106082	TGME49_219800/TGME49_232830/TGME49_249200/TGME49_228200/TGME49_256970/TGME49_249720/TGME49_248670/TGME49_204370/TGME49_280670/TGME49_288540/TGME49_268830/TGME49_218280/TGME49_208590/TGME49_284540/TGME49_235880/TGME49_314820/TGME49_310960/TGME49_246560/TGME49_281920/TGME49_231910/TGME49_249910/TGME49_305290/TGME49_210820/TGME49_226000/TGME49_224960	25
Medium	GO:0009056	catabolic process	63/1382	148/4862	0.000128981	0.0132271	0.0106082	TGME49_216450/TGME49_306930/TGME49_293770/TGME49_228210/TGME49_313410/TGME49_290005/TGME49_223590/TGME49_206450/TGME49_233140/TGME49_236010/TGME49_263060/TGME49_295340/TGME49_225930/TGME49_267080/TGME49_287210/TGME49_258150/TGME49_261010/TGME49_233500/TGME49_218920/TGME49_280710/TGME49_256760/TGME49_298970/TGME49_254120/TGME49_216810/TGME49_311090/TGME49_297060/TGME49_242290/TGME49_316660/TGME49_…	63
Medium	GO:0009057	macromolecule catabolic process	41/1382	87/4862	0.000143969	0.0132271	0.0106082	TGME49_216450/TGME49_306930/TGME49_293770/TGME49_228210/TGME49_313410/TGME49_290005/TGME49_223590/TGME49_263060/TGME49_295340/TGME49_267080/TGME49_287210/TGME49_258150/TGME49_261010/TGME49_218920/TGME49_280710/TGME49_298970/TGME49_311090/TGME49_242290/TGME49_316660/TGME49_213770/TGME49_300310/TGME49_292220/TGME49_210781/TGME49_291820/TGME49_239500/TGME49_295910/TGME49_249590/TGME49_280490/TGME49_…	41
Medium	GO:1901565	organonitrogen compound catabolic process	37/1382	77/4862	0.000183415	0.0149789	0.0120132	TGME49_216450/TGME49_306930/TGME49_293770/TGME49_228210/TGME49_313410/TGME49_290005/TGME49_223590/TGME49_233140/TGME49_236010/TGME49_263060/TGME49_295340/TGME49_267080/TGME49_287210/TGME49_258150/TGME49_261010/TGME49_218920/TGME49_280710/TGME49_311090/TGME49_242290/TGME49_316660/TGME49_239490/TGME49_300310/TGME49_292220/TGME49_210781/TGME49_239500/TGME49_295910/TGME49_249590/TGME49_280490/TGME49_…	37
Medium	GO:0032991	protein-containing complex	169/1382	475/4862	0.000214067	0.0157339	0.0126187	TGME49_290950/TGME49_313230/TGME49_317720/TGME49_310700/TGME49_205180/TGME49_240650/TGME49_309740/TGME49_219860/TGME49_219800/TGME49_211040/TGME49_216450/TGME49_202900/TGME49_263180/TGME49_232830/TGME49_306930/TGME49_238050/TGME49_228210/TGME49_288750/TGME49_235170/TGME49_239410/TGME49_291140/TGME49_313410/TGME49_219700/TGME49_290005/TGME49_213030/TGME49_223590/TGME49_261000/TGME49_263060/TGME49_…	169
Medium	GO:1901575	organic substance catabolic process	58/1382	137/4862	0.000281949	0.0163775	0.0131348	TGME49_216450/TGME49_306930/TGME49_293770/TGME49_228210/TGME49_313410/TGME49_290005/TGME49_223590/TGME49_233140/TGME49_236010/TGME49_263060/TGME49_295340/TGME49_225930/TGME49_267080/TGME49_287210/TGME49_258150/TGME49_261010/TGME49_233500/TGME49_218920/TGME49_280710/TGME49_256760/TGME49_298970/TGME49_216810/TGME49_311090/TGME49_297060/TGME49_242290/TGME49_316660/TGME49_213770/TGME49_239490/TGME49_…	58
Medium	GO:0016469	proton-transporting two-sector ATPase complex	14/1382	21/4862	0.000296726	0.0163775	0.0131348	TGME49_219800/TGME49_232830/TGME49_228200/TGME49_256970/TGME49_249720/TGME49_268830/TGME49_208590/TGME49_314820/TGME49_310960/TGME49_246560/TGME49_281920/TGME49_231910/TGME49_305290/TGME49_226000	14
Medium	GO:0005634	nucleus	132/1382	361/4862	0.000299505	0.0163775	0.0131348	TGME49_310700/TGME49_205180/TGME49_309740/TGME49_219860/TGME49_258240/TGME49_216450/TGME49_306930/TGME49_261520/TGME49_293510/TGME49_235170/TGME49_310440/TGME49_203710/TGME49_276140/TGME49_223590/TGME49_221670/TGME49_237220/TGME49_287210/TGME49_305240/TGME49_289680/TGME49_227290/TGME49_246170/TGME49_213900/TGME49_258150/TGME49_249360/TGME49_233020/TGME49_218920/TGME49_280710/TGME49_277740/TGME49_…	132
Medium	GO:0044769	ATPase activity, coupled to transmembrane movement of ions, rotational mechanism	9/1382	4862-11-01	0.000363676	0.0163775	0.0131348	TGME49_219800/TGME49_256970/TGME49_208590/TGME49_314820/TGME49_310960/TGME49_281920/TGME49_231910/TGME49_305290/TGME49_226000	9
Medium	GO:0046961	proton-transporting ATPase activity, rotational mechanism	9/1382	4862-11-01	0.000363676	0.0163775	0.0131348	TGME49_219800/TGME49_256970/TGME49_208590/TGME49_314820/TGME49_310960/TGME49_281920/TGME49_231910/TGME49_305290/TGME49_226000	9
Medium	GO:0004298	threonine-type endopeptidase activity	11/1382	15/4862	0.000393169	0.0163775	0.0131348	TGME49_216450/TGME49_306930/TGME49_290005/TGME49_223590/TGME49_287210/TGME49_258150/TGME49_218920/TGME49_280710/TGME49_242290/TGME49_239500/TGME49_249590	11
Medium	GO:0070003	threonine-type peptidase activity	11/1382	15/4862	0.000393169	0.0163775	0.0131348	TGME49_216450/TGME49_306930/TGME49_290005/TGME49_223590/TGME49_287210/TGME49_258150/TGME49_218920/TGME49_280710/TGME49_242290/TGME49_239500/TGME49_249590	11
Medium	GO:0020011	apicoplast	19/1382	33/4862	0.000412463	0.0163775	0.0131348	TGME49_305980/TGME49_233500/TGME49_316330/TGME49_288360/TGME49_321570/TGME49_312110/TGME49_264080/TGME49_251930/TGME49_261070/TGME49_299810/TGME49_222020/TGME49_266760/TGME49_226730/TGME49_266120/TGME49_299070/TGME49_266730/TGME49_321640/TGME49_226400/TGME49_245670	19
Medium	GO:1902600	proton transmembrane transport	16/1382	26/4862	0.000423363	0.0163775	0.0131348	TGME49_219800/TGME49_232830/TGME49_228200/TGME49_256970/TGME49_249720/TGME49_248670/TGME49_268830/TGME49_208590/TGME49_284540/TGME49_314820/TGME49_310960/TGME49_246560/TGME49_281920/TGME49_231910/TGME49_305290/TGME49_226000	16
Medium	GO:0019829	ATPase-coupled cation transmembrane transporter activity	14/1382	22/4862	0.000603513	0.0208906	0.0167543	TGME49_219800/TGME49_256970/TGME49_289070/TGME49_312100/TGME49_208590/TGME49_230420/TGME49_245510/TGME49_314820/TGME49_310960/TGME49_281920/TGME49_231910/TGME49_305290/TGME49_226000/TGME49_236860	14
Medium	GO:0042625	ATPase-coupled ion transmembrane transporter activity	14/1382	22/4862	0.000603513	0.0208906	0.0167543	TGME49_219800/TGME49_256970/TGME49_289070/TGME49_312100/TGME49_208590/TGME49_230420/TGME49_245510/TGME49_314820/TGME49_310960/TGME49_281920/TGME49_231910/TGME49_305290/TGME49_226000/TGME49_236860	14
Medium	GO:0004722	protein serine/threonine phosphatase activity	17/1382	29/4862	0.000625296	0.0208906	0.0167543	TGME49_202610/TGME49_310700/TGME49_269700/TGME49_270320/TGME49_318660/TGME49_278510/TGME49_232340/TGME49_267100/TGME49_237500/TGME49_208500/TGME49_281580/TGME49_224240/TGME49_201630/TGME49_232010/TGME49_236260/TGME49_201520/TGME49_276920	17
Medium	GO:0009536	plastid	19/1382	34/4862	0.000688269	0.0211016	0.0169236	TGME49_305980/TGME49_233500/TGME49_316330/TGME49_288360/TGME49_321570/TGME49_312110/TGME49_264080/TGME49_251930/TGME49_261070/TGME49_299810/TGME49_222020/TGME49_266760/TGME49_226730/TGME49_266120/TGME49_299070/TGME49_266730/TGME49_321640/TGME49_226400/TGME49_245670	19
Medium	GO:0140535	intracellular protein-containing complex	49/1382	115/4862	0.000689033	0.0211016	0.0169236	TGME49_216450/TGME49_306930/TGME49_228210/TGME49_235170/TGME49_239410/TGME49_291140/TGME49_313410/TGME49_290005/TGME49_223590/TGME49_263060/TGME49_251760/TGME49_287210/TGME49_238180/TGME49_258150/TGME49_269840/TGME49_233020/TGME49_218920/TGME49_280710/TGME49_277740/TGME49_249610/TGME49_224330/TGME49_242290/TGME49_316660/TGME49_219590/TGME49_250830/TGME49_269250/TGME49_300310/TGME49_292220/TGME49_…	49
Medium	GO:0005839	proteasome core complex	11/1382	16/4862	0.000935363	0.0264863	0.0212422	TGME49_216450/TGME49_306930/TGME49_290005/TGME49_223590/TGME49_287210/TGME49_258150/TGME49_218920/TGME49_280710/TGME49_242290/TGME49_239500/TGME49_249590	11
Medium	GO:0016874	ligase activity	57/1382	140/4862	0.0010224	0.0264863	0.0212422	TGME49_219850/TGME49_219860/TGME49_219800/TGME49_217460/TGME49_256990/TGME49_295710/TGME49_293510/TGME49_280660/TGME49_219700/TGME49_207640/TGME49_237220/TGME49_205710/TGME49_208570/TGME49_289300/TGME49_256970/TGME49_263870/TGME49_230450/TGME49_310080/TGME49_210840/TGME49_292080/TGME49_234505/TGME49_277030/TGME49_309752/TGME49_288360/TGME49_290290/TGME49_280600/TGME49_284190/TGME49_209000/TGME49_…	57
Medium	GO:0098655	cation transmembrane transport	17/1382	30/4862	0.00106447	0.0264863	0.0212422	TGME49_219800/TGME49_232830/TGME49_249200/TGME49_228200/TGME49_256970/TGME49_249720/TGME49_248670/TGME49_268830/TGME49_208590/TGME49_284540/TGME49_314820/TGME49_310960/TGME49_246560/TGME49_281920/TGME49_231910/TGME49_305290/TGME49_226000	17
Medium	GO:0098660	inorganic ion transmembrane transport	17/1382	30/4862	0.00106447	0.0264863	0.0212422	TGME49_219800/TGME49_232830/TGME49_249200/TGME49_228200/TGME49_256970/TGME49_249720/TGME49_248670/TGME49_268830/TGME49_208590/TGME49_284540/TGME49_314820/TGME49_310960/TGME49_246560/TGME49_281920/TGME49_231910/TGME49_305290/TGME49_226000	17
Medium	GO:0098662	inorganic cation transmembrane transport	17/1382	30/4862	0.00106447	0.0264863	0.0212422	TGME49_219800/TGME49_232830/TGME49_249200/TGME49_228200/TGME49_256970/TGME49_249720/TGME49_248670/TGME49_268830/TGME49_208590/TGME49_284540/TGME49_314820/TGME49_310960/TGME49_246560/TGME49_281920/TGME49_231910/TGME49_305290/TGME49_226000	17
Medium	GO:0033178	proton-transporting two-sector ATPase complex, catalytic domain	9/1382	4862-12-01	0.00108679	0.0264863	0.0212422	TGME49_219800/TGME49_256970/TGME49_208590/TGME49_314820/TGME49_310960/TGME49_281920/TGME49_231910/TGME49_305290/TGME49_226000	9
Medium	GO:0043169	cation binding	166/1382	480/4862	0.00113994	0.0264863	0.0212422	TGME49_224350/TGME49_253650/TGME49_241880/TGME49_310700/TGME49_235680/TGME49_310470/TGME49_202840/TGME49_246540/TGME49_219750/TGME49_202900/TGME49_247450/TGME49_318660/TGME49_230350/TGME49_293510/TGME49_305050/TGME49_212220/TGME49_202680/TGME49_311100/TGME49_293710/TGME49_233140/TGME49_273070/TGME49_224260/TGME49_294840/TGME49_217600/TGME49_237560/TGME49_259950/TGME49_291680/TGME49_250340/TGME49_…	166
Medium	GO:0006397	mRNA processing	33/1382	72/4862	0.00115315	0.0264863	0.0212422	TGME49_205180/TGME49_309740/TGME49_315470/TGME49_305240/TGME49_293630/TGME49_249610/TGME49_298970/TGME49_221580/TGME49_231970/TGME49_245660/TGME49_233190/TGME49_270930/TGME49_270830/TGME49_205010/TGME49_215230/TGME49_205220/TGME49_310820/TGME49_213410/TGME49_311160/TGME49_219440/TGME49_221950/TGME49_210980/TGME49_312530/TGME49_314830/TGME49_308870/TGME49_275310/TGME49_262960/TGME49_247610/TGME49_…	33
Medium	GO:0046872	metal ion binding	163/1382	474/4862	0.0016772	0.0373557	0.0299595	TGME49_224350/TGME49_253650/TGME49_241880/TGME49_310700/TGME49_235680/TGME49_310470/TGME49_202840/TGME49_246540/TGME49_219750/TGME49_202900/TGME49_247450/TGME49_318660/TGME49_230350/TGME49_293510/TGME49_305050/TGME49_212220/TGME49_202680/TGME49_311100/TGME49_293710/TGME49_233140/TGME49_273070/TGME49_224260/TGME49_294840/TGME49_217600/TGME49_237560/TGME49_259950/TGME49_291680/TGME49_250340/TGME49_…	163
Medium	GO:0003779	actin binding	11/1382	17/4862	0.00197216	0.0411136	0.0329733	TGME49_310030/TGME49_263180/TGME49_213392/TGME49_255190/TGME49_314780/TGME49_230980/TGME49_243250/TGME49_291020/TGME49_257470/TGME49_219290/TGME49_206415	11
Medium	GO:0008324	cation transmembrane transporter activity	39/1382	91/4862	0.00206739	0.0411136	0.0329733	TGME49_209260/TGME49_310470/TGME49_219800/TGME49_202900/TGME49_232830/TGME49_261520/TGME49_214350/TGME49_249200/TGME49_266750/TGME49_256970/TGME49_249720/TGME49_254080/TGME49_251630/TGME49_248670/TGME49_289070/TGME49_225530/TGME49_312100/TGME49_268830/TGME49_208420/TGME49_315440/TGME49_208590/TGME49_230420/TGME49_264870/TGME49_284540/TGME49_259200/TGME49_266800/TGME49_245510/TGME49_314820/TGME49_…	39
Medium	GO:0016071	mRNA metabolic process	35/1382	80/4862	0.0022579	0.0411136	0.0329733	TGME49_205180/TGME49_309740/TGME49_315470/TGME49_305240/TGME49_293630/TGME49_249610/TGME49_298970/TGME49_221580/TGME49_231970/TGME49_245660/TGME49_233190/TGME49_270930/TGME49_270830/TGME49_205010/TGME49_215230/TGME49_205220/TGME49_310820/TGME49_213410/TGME49_311160/TGME49_219440/TGME49_291820/TGME49_221950/TGME49_210980/TGME49_312530/TGME49_314830/TGME49_308870/TGME49_275310/TGME49_262960/TGME49_…	35
Medium	GO:0006811	ion transport	86/1382	233/4862	0.00248224	0.0411136	0.0329733	TGME49_290950/TGME49_240650/TGME49_219800/TGME49_211040/TGME49_202900/TGME49_232830/TGME49_261520/TGME49_214350/TGME49_249200/TGME49_266750/TGME49_226020/TGME49_223110/TGME49_213030/TGME49_206450/TGME49_228200/TGME49_291680/TGME49_247690/TGME49_275802/TGME49_256970/TGME49_249720/TGME49_254370/TGME49_254080/TGME49_249610/TGME49_251630/TGME49_272500/TGME49_248670/TGME49_204370/TGME49_252290/TGME49_…	86
Medium	GO:0043087	regulation of GTPase activity	13/1382	22/4862	0.00250544	0.0411136	0.0329733	TGME49_273070/TGME49_216430/TGME49_203910/TGME49_239830/TGME49_226550/TGME49_309220/TGME49_312300/TGME49_266830/TGME49_237280/TGME49_225310/TGME49_209080/TGME49_218870/TGME49_289820	13
Medium	GO:0022890	inorganic cation transmembrane transporter activity	38/1382	89/4862	0.00254278	0.0411136	0.0329733	TGME49_209260/TGME49_310470/TGME49_219800/TGME49_202900/TGME49_232830/TGME49_261520/TGME49_214350/TGME49_249200/TGME49_266750/TGME49_256970/TGME49_249720/TGME49_254080/TGME49_248670/TGME49_289070/TGME49_225530/TGME49_312100/TGME49_268830/TGME49_208420/TGME49_315440/TGME49_208590/TGME49_230420/TGME49_264870/TGME49_284540/TGME49_259200/TGME49_266800/TGME49_245510/TGME49_314820/TGME49_310960/TGME49_…	38
Medium	GO:0006418	tRNA aminoacylation for protein translation	19/1382	37/4862	0.00262226	0.0411136	0.0329733	TGME49_219850/TGME49_217460/TGME49_256990/TGME49_207640/TGME49_205710/TGME49_289300/TGME49_263870/TGME49_210840/TGME49_292080/TGME49_234505/TGME49_277030/TGME49_288360/TGME49_280600/TGME49_295050/TGME49_299810/TGME49_266730/TGME49_253290/TGME49_251880/TGME49_202530	19
Medium	GO:0043038	amino acid activation	19/1382	37/4862	0.00262226	0.0411136	0.0329733	TGME49_219850/TGME49_217460/TGME49_256990/TGME49_207640/TGME49_205710/TGME49_289300/TGME49_263870/TGME49_210840/TGME49_292080/TGME49_234505/TGME49_277030/TGME49_288360/TGME49_280600/TGME49_295050/TGME49_299810/TGME49_266730/TGME49_253290/TGME49_251880/TGME49_202530	19
Medium	GO:0043039	tRNA aminoacylation	19/1382	37/4862	0.00262226	0.0411136	0.0329733	TGME49_219850/TGME49_217460/TGME49_256990/TGME49_207640/TGME49_205710/TGME49_289300/TGME49_263870/TGME49_210840/TGME49_292080/TGME49_234505/TGME49_277030/TGME49_288360/TGME49_280600/TGME49_295050/TGME49_299810/TGME49_266730/TGME49_253290/TGME49_251880/TGME49_202530	19
Medium	GO:0012506	vesicle membrane	9/1382	13/4862	0.00264199	0.0411136	0.0329733	TGME49_290950/TGME49_240650/TGME49_213030/TGME49_291680/TGME49_313670/TGME49_266990/TGME49_244390/TGME49_221522/TGME49_277000	9
Medium	GO:0030120	vesicle coat	9/1382	13/4862	0.00264199	0.0411136	0.0329733	TGME49_290950/TGME49_240650/TGME49_213030/TGME49_291680/TGME49_313670/TGME49_266990/TGME49_244390/TGME49_221522/TGME49_277000	9
Medium	GO:0030135	coated vesicle	9/1382	13/4862	0.00264199	0.0411136	0.0329733	TGME49_290950/TGME49_240650/TGME49_213030/TGME49_291680/TGME49_313670/TGME49_266990/TGME49_244390/TGME49_221522/TGME49_277000	9
Medium	GO:0030659	cytoplasmic vesicle membrane	9/1382	13/4862	0.00264199	0.0411136	0.0329733	TGME49_290950/TGME49_240650/TGME49_213030/TGME49_291680/TGME49_313670/TGME49_266990/TGME49_244390/TGME49_221522/TGME49_277000	9
Medium	GO:0030662	coated vesicle membrane	9/1382	13/4862	0.00264199	0.0411136	0.0329733	TGME49_290950/TGME49_240650/TGME49_213030/TGME49_291680/TGME49_313670/TGME49_266990/TGME49_244390/TGME49_221522/TGME49_277000	9
Medium	GO:0008233	peptidase activity	59/1382	151/4862	0.00268912	0.0411136	0.0329733	TGME49_243430/TGME49_286120/TGME49_224350/TGME49_235680/TGME49_254690/TGME49_262920/TGME49_216450/TGME49_321530/TGME49_306930/TGME49_289620/TGME49_265190/TGME49_202680/TGME49_290005/TGME49_223590/TGME49_206450/TGME49_251760/TGME49_249670/TGME49_267080/TGME49_287210/TGME49_206510/TGME49_237150/TGME49_258150/TGME49_269840/TGME49_253170/TGME49_218920/TGME49_280710/TGME49_305460/TGME49_268590/TGME49_…	59
Medium	GO:0046034	ATP metabolic process	17/1382	32/4862	0.0027409	0.0411136	0.0329733	TGME49_219800/TGME49_288750/TGME49_225930/TGME49_256970/TGME49_249720/TGME49_233500/TGME49_256760/TGME49_268830/TGME49_297060/TGME49_240890/TGME49_222020/TGME49_284540/TGME49_314820/TGME49_299070/TGME49_231910/TGME49_226000/TGME49_281400	17
Medium	GO:0016459	myosin complex	8/1382	4862-11-01	0.00291666	0.0428749	0.0343859	TGME49_263180/TGME49_255190/TGME49_314780/TGME49_230980/TGME49_243250/TGME49_291020/TGME49_257470/TGME49_206415	8
Medium	GO:0019752	carboxylic acid metabolic process	55/1382	140/4862	0.00321732	0.0454756	0.0364716	TGME49_219850/TGME49_234190/TGME49_249180/TGME49_217460/TGME49_256990/TGME49_218780/TGME49_207640/TGME49_205350/TGME49_249390/TGME49_225930/TGME49_205710/TGME49_289300/TGME49_263870/TGME49_230450/TGME49_253880/TGME49_210840/TGME49_313140/TGME49_292080/TGME49_234505/TGME49_277030/TGME49_233500/TGME49_288360/TGME49_237200/TGME49_256760/TGME49_280600/TGME49_242380/TGME49_284190/TGME49_297060/TGME49_…	55
Medium	GO:0043436	oxoacid metabolic process	55/1382	140/4862	0.00321732	0.0454756	0.0364716	TGME49_219850/TGME49_234190/TGME49_249180/TGME49_217460/TGME49_256990/TGME49_218780/TGME49_207640/TGME49_205350/TGME49_249390/TGME49_225930/TGME49_205710/TGME49_289300/TGME49_263870/TGME49_230450/TGME49_253880/TGME49_210840/TGME49_313140/TGME49_292080/TGME49_234505/TGME49_277030/TGME49_233500/TGME49_288360/TGME49_237200/TGME49_256760/TGME49_280600/TGME49_242380/TGME49_284190/TGME49_297060/TGME49_…	55
Medium	GO:0006810	transport	122/1382	349/4862	0.00343429	0.0460136	0.0369032	TGME49_290950/TGME49_253700/TGME49_240650/TGME49_274060/TGME49_219800/TGME49_211040/TGME49_202900/TGME49_232830/TGME49_261520/TGME49_235150/TGME49_214350/TGME49_249580/TGME49_243960/TGME49_249200/TGME49_266750/TGME49_263260/TGME49_226020/TGME49_223110/TGME49_233350/TGME49_213030/TGME49_206450/TGME49_216820/TGME49_311400/TGME49_228200/TGME49_209800/TGME49_291680/TGME49_247690/TGME49_239020/TGME49_…	122
Medium	GO:0044257	cellular protein catabolic process	24/1382	51/4862	0.0034432	0.0460136	0.0369032	TGME49_216450/TGME49_306930/TGME49_290005/TGME49_223590/TGME49_295340/TGME49_287210/TGME49_258150/TGME49_218920/TGME49_280710/TGME49_311090/TGME49_242290/TGME49_316660/TGME49_210781/TGME49_239500/TGME49_249590/TGME49_280490/TGME49_247240/TGME49_213870/TGME49_223450/TGME49_255180/TGME49_263420/TGME49_270530/TGME49_289330/TGME49_221610	24
Medium	GO:0051603	proteolysis involved in cellular protein catabolic process	24/1382	51/4862	0.0034432	0.0460136	0.0369032	TGME49_216450/TGME49_306930/TGME49_290005/TGME49_223590/TGME49_295340/TGME49_287210/TGME49_258150/TGME49_218920/TGME49_280710/TGME49_311090/TGME49_242290/TGME49_316660/TGME49_210781/TGME49_239500/TGME49_249590/TGME49_280490/TGME49_247240/TGME49_213870/TGME49_223450/TGME49_255180/TGME49_263420/TGME49_270530/TGME49_289330/TGME49_221610	24
Low	GO:0008168	methyltransferase activity	83/2258	123/4862	1.52597e-06	0.000639028	0.000544104	TGME49_255250/TGME49_257770/TGME49_248960/TGME49_294270/TGME49_261260/TGME49_278500/TGME49_310070/TGME49_247920/TGME49_210310/TGME49_292170/TGME49_268840/TGME49_218230/TGME49_313290/TGME49_216560/TGME49_288330/TGME49_250750/TGME49_272720/TGME49_295690/TGME49_267480/TGME49_297150/TGME49_237470/TGME49_257050/TGME49_206300/TGME49_248200/TGME49_237570/TGME49_216390/TGME49_285520/TGME49_313150/TGME49_…	83
Low	GO:0016741	transferase activity, transferring one-carbon groups	84/2258	125/4862	1.72013e-06	0.000639028	0.000544104	TGME49_255250/TGME49_257770/TGME49_248960/TGME49_294270/TGME49_261260/TGME49_278500/TGME49_310070/TGME49_247920/TGME49_210310/TGME49_292170/TGME49_268840/TGME49_218230/TGME49_313290/TGME49_216560/TGME49_291640/TGME49_288330/TGME49_250750/TGME49_272720/TGME49_295690/TGME49_267480/TGME49_297150/TGME49_237470/TGME49_257050/TGME49_206300/TGME49_248200/TGME49_237570/TGME49_216390/TGME49_285520/TGME49_…	84
Low	GO:0140098	catalytic activity, acting on RNA	104/2258	165/4862	9.68088e-06	0.00239763	0.00204148	TGME49_261050/TGME49_240590/TGME49_228080/TGME49_306960/TGME49_255250/TGME49_312990/TGME49_217560/TGME49_244000/TGME49_260680/TGME49_268640/TGME49_239480/TGME49_205540/TGME49_306290/TGME49_261540/TGME49_268840/TGME49_232640/TGME49_270690/TGME49_208540/TGME49_210750/TGME49_249560/TGME49_207450/TGME49_246970/TGME49_216500/TGME49_218810/TGME49_271760/TGME49_250750/TGME49_272720/TGME49_297530/TGME49_…	104
Low	GO:0034470	ncRNA processing	59/2258	86/4862	2.35084e-05	0.00436668	0.00371803	TGME49_228080/TGME49_271100/TGME49_309780/TGME49_232640/TGME49_294740/TGME49_210750/TGME49_207450/TGME49_265820/TGME49_311410/TGME49_216560/TGME49_262070/TGME49_202310/TGME49_240660/TGME49_304910/TGME49_321310/TGME49_301390/TGME49_232520/TGME49_292320/TGME49_267480/TGME49_242010/TGME49_254730/TGME49_253520/TGME49_239590/TGME49_272270/TGME49_248200/TGME49_272570/TGME49_257290/TGME49_316100/TGME49_…	59
Low	GO:0006396	RNA processing	115/2258	190/4862	4.88327e-05	0.00725654	0.00617862	TGME49_318140/TGME49_286560/TGME49_294360/TGME49_228080/TGME49_306380/TGME49_265410/TGME49_234520/TGME49_271100/TGME49_267350/TGME49_244100/TGME49_309780/TGME49_321560/TGME49_308070/TGME49_294700/TGME49_230010/TGME49_232640/TGME49_294740/TGME49_210750/TGME49_207450/TGME49_244680/TGME49_265820/TGME49_311410/TGME49_270140/TGME49_216560/TGME49_288190/TGME49_262070/TGME49_321290/TGME49_275750/TGME49_…	115
Low	GO:0004527	exonuclease activity	29/2258	37/4862	6.94798e-05	0.00860392	0.00732586	TGME49_261050/TGME49_251620/TGME49_239480/TGME49_288800/TGME49_247790/TGME49_246970/TGME49_232310/TGME49_320440/TGME49_215550/TGME49_271120/TGME49_242830/TGME49_295060/TGME49_300340/TGME49_250890/TGME49_237020/TGME49_259560/TGME49_233090/TGME49_277150/TGME49_216600/TGME49_232360/TGME49_209570/TGME49_204410/TGME49_284010/TGME49_261850/TGME49_316480/TGME49_243590/TGME49_233930/TGME49_275830/TGME49_…	29
Low	GO:0005667	transcription regulator complex	15/2258	16/4862	8.90933e-05	0.00945662	0.00805189	TGME49_309170/TGME49_281950/TGME49_270330/TGME49_295410/TGME49_207900/TGME49_217450/TGME49_244160/TGME49_294920/TGME49_259580/TGME49_203358/TGME49_232210/TGME49_246520/TGME49_214520/TGME49_266930/TGME49_255635	15
Low	GO:0032259	methylation	54/2258	80/4862	0.000103585	0.0096205	0.00819143	TGME49_248960/TGME49_294270/TGME49_261260/TGME49_278500/TGME49_310070/TGME49_247920/TGME49_292170/TGME49_268840/TGME49_218230/TGME49_216560/TGME49_295690/TGME49_212960/TGME49_257050/TGME49_237570/TGME49_285520/TGME49_288580/TGME49_255970/TGME49_271190/TGME49_306630/TGME49_266850/TGME49_254950/TGME49_240840/TGME49_224928/TGME49_220940/TGME49_242415/TGME49_294440/TGME49_212110/TGME49_215560/TGME49_…	54
Low	GO:0016070	RNA metabolic process	232/2258	422/4862	0.0001458	0.0120366	0.0102486	TGME49_215895/TGME49_318140/TGME49_243780/TGME49_285895/TGME49_233080/TGME49_286560/TGME49_294360/TGME49_240590/TGME49_228080/TGME49_306380/TGME49_306960/TGME49_265410/TGME49_234520/TGME49_271100/TGME49_217560/TGME49_300330/TGME49_260680/TGME49_312650/TGME49_266680/TGME49_306620/TGME49_251620/TGME49_313300/TGME49_267350/TGME49_244100/TGME49_248110/TGME49_268640/TGME49_309170/TGME49_309780/TGME49_…	232
Low	GO:1990234	transferase complex	49/2258	73/4862	0.000265741	0.0197446	0.0168116	TGME49_268370/TGME49_266680/TGME49_309170/TGME49_265380/TGME49_281950/TGME49_264790/TGME49_270330/TGME49_200370/TGME49_265820/TGME49_214170/TGME49_281520/TGME49_216250/TGME49_295410/TGME49_244040/TGME49_213690/TGME49_280690/TGME49_244160/TGME49_318330/TGME49_270720/TGME49_288860/TGME49_306210/TGME49_231380/TGME49_294920/TGME49_259580/TGME49_232610/TGME49_203358/TGME49_232210/TGME49_264670/TGME49_…	49
Low	GO:0090575	RNA polymerase II transcription regulator complex	13/2258	14/4862	0.000366294	0.0246379	0.0209781	TGME49_309170/TGME49_281950/TGME49_270330/TGME49_295410/TGME49_217450/TGME49_244160/TGME49_294920/TGME49_259580/TGME49_203358/TGME49_232210/TGME49_246520/TGME49_214520/TGME49_266930	13
Low	GO:0030880	RNA polymerase complex	19/2258	23/4862	0.000397921	0.0246379	0.0209781	TGME49_266680/TGME49_309170/TGME49_281950/TGME49_270330/TGME49_295410/TGME49_244160/TGME49_306210/TGME49_231380/TGME49_294920/TGME49_259580/TGME49_203358/TGME49_232210/TGME49_254280/TGME49_249680/TGME49_224590/TGME49_270780/TGME49_315920/TGME49_217580/TGME49_233720	19
Low	GO:0016779	nucleotidyltransferase activity	57/2258	89/4862	0.000560413	0.0304305	0.0259102	TGME49_240590/TGME49_306260/TGME49_217560/TGME49_260680/TGME49_264780/TGME49_211670/TGME49_209650/TGME49_306290/TGME49_261540/TGME49_249560/TGME49_297530/TGME49_295060/TGME49_217182/TGME49_222070/TGME49_280690/TGME49_238190/TGME49_231380/TGME49_246630/TGME49_233820/TGME49_285540/TGME49_281370/TGME49_237480/TGME49_308880/TGME49_264670/TGME49_254280/TGME49_210960/TGME49_202690/TGME49_268600/TGME49_…	57
Low	GO:0004518	nuclease activity	47/2258	71/4862	0.000573388	0.0304305	0.0259102	TGME49_261050/TGME49_251620/TGME49_239480/TGME49_273780/TGME49_268560/TGME49_288800/TGME49_247790/TGME49_246970/TGME49_265820/TGME49_305310/TGME49_232310/TGME49_320440/TGME49_215550/TGME49_271120/TGME49_242830/TGME49_295060/TGME49_208710/TGME49_254730/TGME49_300340/TGME49_228370/TGME49_250890/TGME49_237020/TGME49_259560/TGME49_233090/TGME49_277150/TGME49_281510/TGME49_216600/TGME49_220450/TGME49_…	47
Low	GO:0000428	DNA-directed RNA polymerase complex	18/2258	22/4862	0.000717198	0.0322384	0.0274496	TGME49_266680/TGME49_309170/TGME49_281950/TGME49_270330/TGME49_295410/TGME49_244160/TGME49_306210/TGME49_294920/TGME49_259580/TGME49_203358/TGME49_232210/TGME49_254280/TGME49_249680/TGME49_224590/TGME49_270780/TGME49_315920/TGME49_217580/TGME49_233720	18
Low	GO:0055029	nuclear DNA-directed RNA polymerase complex	18/2258	22/4862	0.000717198	0.0322384	0.0274496	TGME49_266680/TGME49_309170/TGME49_281950/TGME49_270330/TGME49_295410/TGME49_244160/TGME49_306210/TGME49_294920/TGME49_259580/TGME49_203358/TGME49_232210/TGME49_254280/TGME49_249680/TGME49_224590/TGME49_270780/TGME49_315920/TGME49_217580/TGME49_233720	18
Low	GO:0008175	tRNA methyltransferase activity	2258-12-01	13/4862	0.000737621	0.0322384	0.0274496	TGME49_255250/TGME49_250750/TGME49_267480/TGME49_306630/TGME49_271860/TGME49_223130/TGME49_294180/TGME49_243280/TGME49_311390/TGME49_213970/TGME49_218580/TGME49_263670	12
Low	GO:0016796	exonuclease activity, active with either ribo- or deoxyribonucleic acids and producing 5'-phosphomonoesters	16/2258	19/4862	0.000798312	0.0327355	0.0278728	TGME49_261050/TGME49_239480/TGME49_246970/TGME49_215550/TGME49_300340/TGME49_237020/TGME49_259560/TGME49_233090/TGME49_277150/TGME49_216600/TGME49_232360/TGME49_209570/TGME49_204410/TGME49_243590/TGME49_233930/TGME49_301216	16
Low	GO:0031981	nuclear lumen	44/2258	67/4862	0.00109896	0.0327355	0.0278728	TGME49_268370/TGME49_251620/TGME49_309170/TGME49_281950/TGME49_294430/TGME49_208540/TGME49_270330/TGME49_311410/TGME49_216560/TGME49_262070/TGME49_301390/TGME49_295410/TGME49_254730/TGME49_225360/TGME49_255430/TGME49_239590/TGME49_280690/TGME49_244160/TGME49_318330/TGME49_215740/TGME49_255320/TGME49_226890/TGME49_288860/TGME49_306210/TGME49_294920/TGME49_259580/TGME49_232610/TGME49_203358/TGME49_…	44
Low	GO:0033554	cellular response to stress	56/2258	89/4862	0.00117723	0.0327355	0.0278728	TGME49_277990/TGME49_251620/TGME49_268560/TGME49_272900/TGME49_248160/TGME49_247790/TGME49_230710/TGME49_229950/TGME49_315680/TGME49_277220/TGME49_216250/TGME49_320110/TGME49_217450/TGME49_320210/TGME49_306080/TGME49_300020/TGME49_255430/TGME49_293460/TGME49_236200/TGME49_270720/TGME49_208580/TGME49_288860/TGME49_294920/TGME49_237480/TGME49_233090/TGME49_308880/TGME49_277150/TGME49_264670/TGME49_…	56
Low	GO:0008654	phospholipid biosynthetic process	22/2258	29/4862	0.00119955	0.0327355	0.0278728	TGME49_273540/TGME49_261760/TGME49_252440/TGME49_246530/TGME49_257510/TGME49_270220/TGME49_244040/TGME49_207710/TGME49_321660/TGME49_275568/TGME49_299040/TGME49_308000/TGME49_314690/TGME49_214920/TGME49_318370/TGME49_280790/TGME49_254540/TGME49_261480/TGME49_241860/TGME49_227420/TGME49_224920/TGME49_310100	22
Low	GO:0061695	transferase complex, transferring phosphorus-containing groups	25/2258	34/4862	0.00120847	0.0327355	0.0278728	TGME49_266680/TGME49_309170/TGME49_281950/TGME49_270330/TGME49_265820/TGME49_295410/TGME49_244040/TGME49_280690/TGME49_244160/TGME49_270720/TGME49_306210/TGME49_231380/TGME49_294920/TGME49_259580/TGME49_203358/TGME49_232210/TGME49_264670/TGME49_254280/TGME49_249680/TGME49_224590/TGME49_260830/TGME49_270780/TGME49_315920/TGME49_217580/TGME49_233720	25
Low	GO:0008033	tRNA processing	32/2258	46/4862	0.0012341	0.0327355	0.0278728	TGME49_228080/TGME49_232640/TGME49_210750/TGME49_207450/TGME49_202310/TGME49_304910/TGME49_292320/TGME49_267480/TGME49_242010/TGME49_254730/TGME49_272270/TGME49_272570/TGME49_257290/TGME49_316100/TGME49_306630/TGME49_271860/TGME49_202790/TGME49_253530/TGME49_223130/TGME49_294180/TGME49_312520/TGME49_233830/TGME49_218610/TGME49_275420/TGME49_243280/TGME49_213970/TGME49_315958/TGME49_281545/TGME49_…	32
Low	GO:0046474	glycerophospholipid biosynthetic process	17/2258	21/4862	0.00128138	0.0327355	0.0278728	TGME49_273540/TGME49_252440/TGME49_246530/TGME49_270220/TGME49_244040/TGME49_321660/TGME49_275568/TGME49_299040/TGME49_308000/TGME49_314690/TGME49_214920/TGME49_318370/TGME49_280790/TGME49_261480/TGME49_241860/TGME49_224920/TGME49_310100	17
Low	GO:0006486	protein glycosylation	15/2258	18/4862	0.00146617	0.0327355	0.0278728	TGME49_262930/TGME49_202572/TGME49_244520/TGME49_305870/TGME49_277970/TGME49_207070/TGME49_247980/TGME49_272180/TGME49_227790/TGME49_217692/TGME49_267590/TGME49_263690/TGME49_268340/TGME49_262030/TGME49_266310	15
Low	GO:0008408	3'-5' exonuclease activity	15/2258	18/4862	0.00146617	0.0327355	0.0278728	TGME49_261050/TGME49_239480/TGME49_246970/TGME49_300340/TGME49_250890/TGME49_237020/TGME49_259560/TGME49_232360/TGME49_209570/TGME49_204410/TGME49_261850/TGME49_243590/TGME49_233930/TGME49_275830/TGME49_301216	15
Low	GO:0009101	glycoprotein biosynthetic process	15/2258	18/4862	0.00146617	0.0327355	0.0278728	TGME49_262930/TGME49_202572/TGME49_244520/TGME49_305870/TGME49_277970/TGME49_207070/TGME49_247980/TGME49_272180/TGME49_227790/TGME49_217692/TGME49_267590/TGME49_263690/TGME49_268340/TGME49_262030/TGME49_266310	15
Low	GO:0043413	macromolecule glycosylation	15/2258	18/4862	0.00146617	0.0327355	0.0278728	TGME49_262930/TGME49_202572/TGME49_244520/TGME49_305870/TGME49_277970/TGME49_207070/TGME49_247980/TGME49_272180/TGME49_227790/TGME49_217692/TGME49_267590/TGME49_263690/TGME49_268340/TGME49_262030/TGME49_266310	15
Low	GO:0070085	glycosylation	15/2258	18/4862	0.00146617	0.0327355	0.0278728	TGME49_262930/TGME49_202572/TGME49_244520/TGME49_305870/TGME49_277970/TGME49_207070/TGME49_247980/TGME49_272180/TGME49_227790/TGME49_217692/TGME49_267590/TGME49_263690/TGME49_268340/TGME49_262030/TGME49_266310	15
Low	GO:0043414	macromolecule methylation	23/2258	31/4862	0.00155608	0.0327355	0.0278728	TGME49_294270/TGME49_212960/TGME49_285520/TGME49_288580/TGME49_255970/TGME49_271190/TGME49_306630/TGME49_254950/TGME49_220940/TGME49_215560/TGME49_223130/TGME49_260610/TGME49_201720/TGME49_227660/TGME49_243280/TGME49_252420/TGME49_262850/TGME49_238930/TGME49_254480/TGME49_213970/TGME49_281545/TGME49_306470/TGME49_263670	23
Low	GO:0006497	protein lipidation	13/2258	15/4862	0.0015705	0.0327355	0.0278728	TGME49_252440/TGME49_270220/TGME49_209160/TGME49_321660/TGME49_275568/TGME49_299040/TGME49_308000/TGME49_214920/TGME49_318370/TGME49_280790/TGME49_241860/TGME49_224920/TGME49_310100	13
Low	GO:0006661	phosphatidylinositol biosynthetic process	13/2258	15/4862	0.0015705	0.0327355	0.0278728	TGME49_252440/TGME49_270220/TGME49_244040/TGME49_321660/TGME49_275568/TGME49_299040/TGME49_308000/TGME49_214920/TGME49_318370/TGME49_280790/TGME49_241860/TGME49_224920/TGME49_310100	13
Low	GO:0042157	lipoprotein metabolic process	13/2258	15/4862	0.0015705	0.0327355	0.0278728	TGME49_252440/TGME49_270220/TGME49_209160/TGME49_321660/TGME49_275568/TGME49_299040/TGME49_308000/TGME49_214920/TGME49_318370/TGME49_280790/TGME49_241860/TGME49_224920/TGME49_310100	13
Low	GO:0042158	lipoprotein biosynthetic process	13/2258	15/4862	0.0015705	0.0327355	0.0278728	TGME49_252440/TGME49_270220/TGME49_209160/TGME49_321660/TGME49_275568/TGME49_299040/TGME49_308000/TGME49_214920/TGME49_318370/TGME49_280790/TGME49_241860/TGME49_224920/TGME49_310100	13
Low	GO:0031974	membrane-enclosed lumen	55/2258	88/4862	0.00163016	0.0327355	0.0278728	TGME49_268370/TGME49_251620/TGME49_309170/TGME49_281950/TGME49_294430/TGME49_208540/TGME49_270330/TGME49_311410/TGME49_216560/TGME49_262070/TGME49_301390/TGME49_295410/TGME49_254730/TGME49_225360/TGME49_255430/TGME49_239590/TGME49_280690/TGME49_244160/TGME49_318330/TGME49_215740/TGME49_255320/TGME49_226890/TGME49_288860/TGME49_306210/TGME49_294920/TGME49_227870/TGME49_259580/TGME49_232610/TGME49_…	55
Low	GO:0043233	organelle lumen	55/2258	88/4862	0.00163016	0.0327355	0.0278728	TGME49_268370/TGME49_251620/TGME49_309170/TGME49_281950/TGME49_294430/TGME49_208540/TGME49_270330/TGME49_311410/TGME49_216560/TGME49_262070/TGME49_301390/TGME49_295410/TGME49_254730/TGME49_225360/TGME49_255430/TGME49_239590/TGME49_280690/TGME49_244160/TGME49_318330/TGME49_215740/TGME49_255320/TGME49_226890/TGME49_288860/TGME49_306210/TGME49_294920/TGME49_227870/TGME49_259580/TGME49_232610/TGME49_…	55
Low	GO:0070013	intracellular organelle lumen	55/2258	88/4862	0.00163016	0.0327355	0.0278728	TGME49_268370/TGME49_251620/TGME49_309170/TGME49_281950/TGME49_294430/TGME49_208540/TGME49_270330/TGME49_311410/TGME49_216560/TGME49_262070/TGME49_301390/TGME49_295410/TGME49_254730/TGME49_225360/TGME49_255430/TGME49_239590/TGME49_280690/TGME49_244160/TGME49_318330/TGME49_215740/TGME49_255320/TGME49_226890/TGME49_288860/TGME49_306210/TGME49_294920/TGME49_227870/TGME49_259580/TGME49_232610/TGME49_…	55
Low	GO:0006259	DNA metabolic process	72/2258	120/4862	0.00174114	0.0340439	0.0289869	TGME49_260680/TGME49_251620/TGME49_273780/TGME49_268560/TGME49_272900/TGME49_248160/TGME49_247790/TGME49_316300/TGME49_230710/TGME49_229950/TGME49_221330/TGME49_315680/TGME49_277220/TGME49_216250/TGME49_320110/TGME49_217450/TGME49_320210/TGME49_306080/TGME49_300020/TGME49_255430/TGME49_293460/TGME49_228370/TGME49_236200/TGME49_292160/TGME49_270720/TGME49_264840/TGME49_208580/TGME49_288860/TGME49_…	72
Low	GO:0140097	catalytic activity, acting on DNA	52/2258	83/4862	0.00200499	0.0381976	0.0325236	TGME49_251620/TGME49_209650/TGME49_273780/TGME49_272900/TGME49_248160/TGME49_230710/TGME49_229950/TGME49_221330/TGME49_215550/TGME49_315680/TGME49_295060/TGME49_306080/TGME49_300020/TGME49_293460/TGME49_280690/TGME49_208580/TGME49_288860/TGME49_233820/TGME49_285540/TGME49_237480/TGME49_233090/TGME49_308880/TGME49_277150/TGME49_264670/TGME49_216600/TGME49_216870/TGME49_210960/TGME49_297780/TGME49_…	52
Low	GO:0006974	cellular response to DNA damage stimulus	54/2258	87/4862	0.00224335	0.0416702	0.0354803	TGME49_251620/TGME49_268560/TGME49_272900/TGME49_248160/TGME49_247790/TGME49_230710/TGME49_229950/TGME49_315680/TGME49_277220/TGME49_216250/TGME49_320110/TGME49_217450/TGME49_320210/TGME49_306080/TGME49_300020/TGME49_255430/TGME49_293460/TGME49_236200/TGME49_270720/TGME49_208580/TGME49_288860/TGME49_294920/TGME49_237480/TGME49_233090/TGME49_308880/TGME49_277150/TGME49_264670/TGME49_218840/TGME49_…	54
Low	GO:0008173	RNA methyltransferase activity	22/2258	30/4862	0.00253298	0.0422409	0.0359662	TGME49_255250/TGME49_268840/TGME49_250750/TGME49_272720/TGME49_267480/TGME49_248200/TGME49_216390/TGME49_306630/TGME49_271860/TGME49_263340/TGME49_227080/TGME49_247740/TGME49_223130/TGME49_294180/TGME49_260610/TGME49_300320/TGME49_243280/TGME49_311390/TGME49_213970/TGME49_218580/TGME49_263670/TGME49_252465	22
Low	GO:0046488	phosphatidylinositol metabolic process	22/2258	30/4862	0.00253298	0.0422409	0.0359662	TGME49_252440/TGME49_288800/TGME49_230490/TGME49_270220/TGME49_240830/TGME49_223672/TGME49_244040/TGME49_256920/TGME49_321660/TGME49_228690/TGME49_275568/TGME49_299040/TGME49_308000/TGME49_214920/TGME49_318370/TGME49_310350/TGME49_280790/TGME49_222970/TGME49_215700/TGME49_241860/TGME49_224920/TGME49_310100	22
Low	GO:0140513	nuclear protein-containing complex	66/2258	110/4862	0.0026665	0.0422409	0.0359662	TGME49_268370/TGME49_306380/TGME49_265410/TGME49_266680/TGME49_244100/TGME49_309170/TGME49_281950/TGME49_270330/TGME49_248160/TGME49_311410/TGME49_270140/TGME49_321290/TGME49_275750/TGME49_281520/TGME49_248500/TGME49_295410/TGME49_320110/TGME49_314790/TGME49_213690/TGME49_254730/TGME49_217450/TGME49_255430/TGME49_248510/TGME49_280690/TGME49_244160/TGME49_221190/TGME49_318330/TGME49_226890/TGME49_…	66
Low	GO:0006505	GPI anchor metabolic process	14/2258	17/4862	0.00266756	0.0422409	0.0359662	TGME49_252440/TGME49_270220/TGME49_240830/TGME49_321660/TGME49_275568/TGME49_299040/TGME49_308000/TGME49_214920/TGME49_318370/TGME49_310350/TGME49_280790/TGME49_241860/TGME49_224920/TGME49_310100	14
Low	GO:0006664	glycolipid metabolic process	14/2258	17/4862	0.00266756	0.0422409	0.0359662	TGME49_252440/TGME49_270220/TGME49_240830/TGME49_321660/TGME49_275568/TGME49_299040/TGME49_308000/TGME49_214920/TGME49_318370/TGME49_310350/TGME49_280790/TGME49_241860/TGME49_224920/TGME49_310100	14
Low	GO:0016591	RNA polymerase II, holoenzyme	14/2258	17/4862	0.00266756	0.0422409	0.0359662	TGME49_309170/TGME49_281950/TGME49_270330/TGME49_295410/TGME49_244160/TGME49_306210/TGME49_294920/TGME49_259580/TGME49_203358/TGME49_232210/TGME49_249680/TGME49_270780/TGME49_315920/TGME49_233720	14
Low	GO:0016192	vesicle-mediated transport	51/2258	82/4862	0.00276658	0.0422409	0.0359662	TGME49_309370/TGME49_318510/TGME49_273370/TGME49_222920/TGME49_226510/TGME49_226600/TGME49_268720/TGME49_266280/TGME49_314720/TGME49_271060/TGME49_280550/TGME49_295000/TGME49_215420/TGME49_230220/TGME49_213072/TGME49_293300/TGME49_207960/TGME49_244290/TGME49_204060/TGME49_217780/TGME49_221940/TGME49_224150/TGME49_215060/TGME49_220120/TGME49_320550/TGME49_297230/TGME49_295460/TGME49_263330/TGME49_…	51
Low	GO:0003899	DNA-directed 5'-3' RNA polymerase activity	26/2258	37/4862	0.002825	0.0422409	0.0359662	TGME49_240590/TGME49_217560/TGME49_260680/TGME49_306290/TGME49_261540/TGME49_249560/TGME49_297530/TGME49_238190/TGME49_231380/TGME49_246630/TGME49_254280/TGME49_202690/TGME49_264460/TGME49_213752/TGME49_224590/TGME49_270780/TGME49_292310/TGME49_246060/TGME49_250060/TGME49_292300/TGME49_315920/TGME49_313120/TGME49_217580/TGME49_254140/TGME49_271300/TGME49_233720	26
Low	GO:0006650	glycerophospholipid metabolic process	26/2258	37/4862	0.002825	0.0422409	0.0359662	TGME49_273540/TGME49_252440/TGME49_246530/TGME49_288800/TGME49_230490/TGME49_270220/TGME49_240830/TGME49_223672/TGME49_244040/TGME49_256920/TGME49_321660/TGME49_228690/TGME49_275568/TGME49_299040/TGME49_308000/TGME49_314690/TGME49_214920/TGME49_318370/TGME49_310350/TGME49_280790/TGME49_222970/TGME49_215700/TGME49_261480/TGME49_241860/TGME49_224920/TGME49_310100	26
Low	GO:0006506	GPI anchor biosynthetic process	2258-12-01	14/4862	0.00296558	0.0422409	0.0359662	TGME49_252440/TGME49_270220/TGME49_321660/TGME49_275568/TGME49_299040/TGME49_308000/TGME49_214920/TGME49_318370/TGME49_280790/TGME49_241860/TGME49_224920/TGME49_310100	12
Low	GO:0009247	glycolipid biosynthetic process	2258-12-01	14/4862	0.00296558	0.0422409	0.0359662	TGME49_252440/TGME49_270220/TGME49_321660/TGME49_275568/TGME49_299040/TGME49_308000/TGME49_214920/TGME49_318370/TGME49_280790/TGME49_241860/TGME49_224920/TGME49_310100	12
Low	GO:0031984	organelle subcompartment	40/2258	62/4862	0.00299717	0.0422409	0.0359662	TGME49_310750/TGME49_273370/TGME49_262930/TGME49_252440/TGME49_267380/TGME49_268720/TGME49_202572/TGME49_240830/TGME49_205030/TGME49_280550/TGME49_294290/TGME49_321660/TGME49_224150/TGME49_275568/TGME49_253510/TGME49_314730/TGME49_305870/TGME49_308000/TGME49_319300/TGME49_214920/TGME49_300380/TGME49_318370/TGME49_310350/TGME49_221170/TGME49_310870/TGME49_263710/TGME49_247980/TGME49_201700/TGME49_…	40
Low	GO:0006281	DNA repair	53/2258	86/4862	0.00306754	0.0422409	0.0359662	TGME49_251620/TGME49_268560/TGME49_272900/TGME49_248160/TGME49_247790/TGME49_230710/TGME49_229950/TGME49_315680/TGME49_277220/TGME49_216250/TGME49_320110/TGME49_217450/TGME49_320210/TGME49_306080/TGME49_300020/TGME49_255430/TGME49_293460/TGME49_236200/TGME49_270720/TGME49_208580/TGME49_288860/TGME49_294920/TGME49_237480/TGME49_233090/TGME49_308880/TGME49_277150/TGME49_264670/TGME49_218840/TGME49_…	53
Low	GO:0045017	glycerolipid biosynthetic process	17/2258	22/4862	0.00319961	0.0422409	0.0359662	TGME49_273540/TGME49_252440/TGME49_246530/TGME49_270220/TGME49_244040/TGME49_321660/TGME49_275568/TGME49_299040/TGME49_308000/TGME49_314690/TGME49_214920/TGME49_318370/TGME49_280790/TGME49_261480/TGME49_241860/TGME49_224920/TGME49_310100	17
Low	GO:0140359	ABC-type transporter activity	17/2258	22/4862	0.00319961	0.0422409	0.0359662	TGME49_226790/TGME49_289350/TGME49_318710/TGME49_260310/TGME49_290580/TGME49_249820/TGME49_273360/TGME49_244270/TGME49_208050/TGME49_209190/TGME49_225800/TGME49_269000/TGME49_216790/TGME49_247540/TGME49_263740/TGME49_320460/TGME49_314330	17
Low	GO:0006644	phospholipid metabolic process	31/2258	46/4862	0.00323383	0.0422409	0.0359662	TGME49_273540/TGME49_261760/TGME49_252440/TGME49_246530/TGME49_257510/TGME49_288800/TGME49_230490/TGME49_270220/TGME49_240830/TGME49_223672/TGME49_244040/TGME49_256920/TGME49_207710/TGME49_321660/TGME49_228690/TGME49_275568/TGME49_299040/TGME49_308000/TGME49_314690/TGME49_214920/TGME49_318370/TGME49_310350/TGME49_280790/TGME49_222970/TGME49_215700/TGME49_254540/TGME49_261480/TGME49_241860/TGME49_…	31
Low	GO:0034062	5'-3' RNA polymerase activity	27/2258	39/4862	0.0032974	0.0422409	0.0359662	TGME49_240590/TGME49_217560/TGME49_260680/TGME49_306290/TGME49_261540/TGME49_249560/TGME49_297530/TGME49_217182/TGME49_238190/TGME49_231380/TGME49_246630/TGME49_254280/TGME49_202690/TGME49_264460/TGME49_213752/TGME49_224590/TGME49_270780/TGME49_292310/TGME49_246060/TGME49_250060/TGME49_292300/TGME49_315920/TGME49_313120/TGME49_217580/TGME49_254140/TGME49_271300/TGME49_233720	27
Low	GO:0097747	RNA polymerase activity	27/2258	39/4862	0.0032974	0.0422409	0.0359662	TGME49_240590/TGME49_217560/TGME49_260680/TGME49_306290/TGME49_261540/TGME49_249560/TGME49_297530/TGME49_217182/TGME49_238190/TGME49_231380/TGME49_246630/TGME49_254280/TGME49_202690/TGME49_264460/TGME49_213752/TGME49_224590/TGME49_270780/TGME49_292310/TGME49_246060/TGME49_250060/TGME49_292300/TGME49_315920/TGME49_313120/TGME49_217580/TGME49_254140/TGME49_271300/TGME49_233720	27
Low	GO:0012505	endomembrane system	77/2258	132/4862	0.0036096	0.0448198	0.0381621	TGME49_310750/TGME49_273370/TGME49_231190/TGME49_262930/TGME49_252440/TGME49_267380/TGME49_222920/TGME49_226510/TGME49_242720/TGME49_268720/TGME49_224205/TGME49_261980/TGME49_202572/TGME49_289350/TGME49_248500/TGME49_240830/TGME49_310460/TGME49_205030/TGME49_280550/TGME49_293300/TGME49_207960/TGME49_262080/TGME49_314875/TGME49_290580/TGME49_263500/TGME49_294290/TGME49_321660/TGME49_224150/TGME49_…	77
Low	GO:0016410	N-acyltransferase activity	32/2258	48/4862	0.00361937	0.0448198	0.0381621	TGME49_216970/TGME49_278280/TGME49_265410/TGME49_310860/TGME49_289550/TGME49_316450/TGME49_221160/TGME49_209160/TGME49_219180/TGME49_320210/TGME49_276180/TGME49_264820/TGME49_318330/TGME49_207080/TGME49_215740/TGME49_247250/TGME49_259070/TGME49_306460/TGME49_293380/TGME49_260550/TGME49_289900/TGME49_201710/TGME49_201700/TGME49_218610/TGME49_319600/TGME49_260010/TGME49_305450/TGME49_305480/TGME49_…	32
Low	GO:0008757	S-adenosylmethionine-dependent methyltransferase activity	38/2258	59/4862	0.00394994	0.0465729	0.0396548	TGME49_255250/TGME49_257770/TGME49_294270/TGME49_310070/TGME49_247920/TGME49_210310/TGME49_268840/TGME49_313290/TGME49_288330/TGME49_250750/TGME49_272720/TGME49_295690/TGME49_267480/TGME49_297150/TGME49_248200/TGME49_288580/TGME49_255970/TGME49_249010/TGME49_311660/TGME49_306630/TGME49_271860/TGME49_266850/TGME49_227080/TGME49_242870/TGME49_215560/TGME49_294180/TGME49_260610/TGME49_300320/TGME49_…	38
Low	GO:0006400	tRNA modification	15/2258	19/4862	0.00397063	0.0465729	0.0396548	TGME49_202310/TGME49_292320/TGME49_242010/TGME49_316100/TGME49_306630/TGME49_223130/TGME49_294180/TGME49_233830/TGME49_218610/TGME49_243280/TGME49_213970/TGME49_281545/TGME49_263670/TGME49_320620/TGME49_311905	15
Low	GO:0009100	glycoprotein metabolic process	15/2258	19/4862	0.00397063	0.0465729	0.0396548	TGME49_262930/TGME49_202572/TGME49_244520/TGME49_305870/TGME49_277970/TGME49_207070/TGME49_247980/TGME49_272180/TGME49_227790/TGME49_217692/TGME49_267590/TGME49_263690/TGME49_268340/TGME49_262030/TGME49_266310	15
Low	GO:0006260	DNA replication	33/2258	50/4862	0.00401167	0.0465729	0.0396548	TGME49_260680/TGME49_251620/TGME49_272900/TGME49_320110/TGME49_306080/TGME49_280690/TGME49_286140/TGME49_292160/TGME49_208580/TGME49_226890/TGME49_232970/TGME49_288860/TGME49_233820/TGME49_245570/TGME49_264670/TGME49_210960/TGME49_261460/TGME49_260410/TGME49_268600/TGME49_258030/TGME49_213752/TGME49_214480/TGME49_277540/TGME49_251670/TGME49_284010/TGME49_273950/TGME49_254640/TGME49_237830/TGME49_…	33
Low	GO:0034660	ncRNA metabolic process	72/2258	123/4862	0.0042627	0.048726	0.041488	TGME49_228080/TGME49_306960/TGME49_271100/TGME49_268640/TGME49_309780/TGME49_232640/TGME49_294740/TGME49_210750/TGME49_207450/TGME49_216500/TGME49_265820/TGME49_311410/TGME49_216560/TGME49_262070/TGME49_202310/TGME49_240660/TGME49_304910/TGME49_321310/TGME49_301390/TGME49_232520/TGME49_292320/TGME49_267480/TGME49_242010/TGME49_254730/TGME49_253520/TGME49_239590/TGME49_272270/TGME49_248200/TGME49_…	72
