# Supplementary material for: Genomic insights into host and parasite interactions during intracellular infection by Toxoplasma gondii
Source: PLoS One. 2022 Sep 30;17(9):e0275226. doi: 10.1371/journal.pone.0275226 (PMC9524707; doi:10.1371/journal.pone.0275226)
Supplement: S6 Table — We list the 46 candidate loci and the associated motifs. (XLSX) [file pone.0275226.s013.xlsx]

## Sheet: Sheet1
Motif ID	Alt ID	Sequence Name	Strand	Start	End	p-value	q-value	Matched Sequence
3	MAABGAAGAAA-MEME-3	chr3:66480769-66480868	-	1	11	3.7e-07	0.0321	AAAGGAAGAAA
3	MAABGAAGAAA-MEME-3	chr7:111588218-111588317	-	63	73	6.06e-06	0.197	CAAAGAAGAAA
3	MAABGAAGAAA-MEME-3	chr12:6312991-6313090	+	64	74	1.16e-05	0.197	AAATGAAGGAA
1	STGCATGC-MEME-1	chr1:38064378-38064477	+	34	41	1.21e-05	0.501	GTGCATGC
1	STGCATGC-MEME-1	chr12:30197680-30197779	-	74	81	1.21e-05	0.501	GTGCATGC
3	MAABGAAGAAA-MEME-3	chr3:153628747-153628846	-	2	12	1.46e-05	0.197	AAAGGAAGCAA
3	MAABGAAGAAA-MEME-3	chr3:133426919-133427018	-	32	42	1.46e-05	0.197	AAAGGAAGCAA
3	MAABGAAGAAA-MEME-3	chr6:26743396-26743495	-	17	27	1.81e-05	0.197	AAAAGAAGGAA
3	MAABGAAGAAA-MEME-3	chr1:61481361-61481460	-	63	73	1.81e-05	0.197	AGAGGAAGGAA
3	MAABGAAGAAA-MEME-3	chr4:182143979-182144078	+	50	60	1.97e-05	0.197	AGAAGAAGAAA
3	MAABGAAGAAA-MEME-3	chr2:1605824-1605923	+	90	100	2.04e-05	0.197	CAAGCAAGAAA
4	GGTGTATGTACACCB-MEME-4	chr12:2358186-2358285	-	6	20	2.05e-05	1	GGTGGACACACCCTC
1	STGCATGC-MEME-1	chr16:17072293-17072392	-	9	16	2.41e-05	0.501	CTGCATGC
3	MAABGAAGAAA-MEME-3	chr16:51164316-51164415	+	15	25	2.54e-05	0.221	CAGCGAAGAAA
3	MAABGAAGAAA-MEME-3	chr4:67460709-67460808	+	81	91	3.01e-05	0.237	AGAGGGAGAAA
2	CCGAATATAAGCCGA-MEME-2	chr12:100545276-100545375	-	70	84	3.06e-05	1	CCTTATATATGCCTT
3	MAABGAAGAAA-MEME-3	chr8:133729912-133730011	-	38	48	3.28e-05	0.237	CAAGAAGGAAA
1	STGCATGC-MEME-1	chr8:51827393-51827492	+	52	59	3.88e-05	0.501	TTGCATGC
1	STGCATGC-MEME-1	chr6:115831027-115831126	-	23	30	3.88e-05	0.501	TTGCATGC
2	CCGAATATAAGCCGA-MEME-2	chr20:10067403-10067502	+	16	30	4.34e-05	1	CCATATATCAGCAGA
3	MAABGAAGAAA-MEME-3	chr3:161389054-161389153	-	8	18	5.11e-05	0.284	AAAGCAAGGAA
3	MAABGAAGAAA-MEME-3	chr1:89724980-89725079	-	17	27	5.15e-05	0.284	CAAGGAGGCAA
3	MAABGAAGAAA-MEME-3	chr3:54691339-54691438	+	67	77	5.32e-05	0.284	CAACAAAGGAA
1	STGCATGC-MEME-1	chr11:115925181-115925280	+	17	24	5.35e-05	0.501	ATGCATGC
1	STGCATGC-MEME-1	chr7:108590060-108590159	+	55	62	5.35e-05	0.501	ATGCATGC
1	STGCATGC-MEME-1	chr3:133426919-133427018	+	91	98	5.35e-05	0.501	ATGCATGC
1	STGCATGC-MEME-1	chr3:133426919-133427018	-	24	31	5.35e-05	0.501	ATGCATGC
3	MAABGAAGAAA-MEME-3	chr5:178642625-178642724	+	41	51	5.56e-05	0.284	CATGGAAGAAA
3	MAABGAAGAAA-MEME-3	chr10:122181184-122181283	+	85	95	5.56e-05	0.284	AGAGCAAGAAA
4	GGTGTATGTACACCB-MEME-4	chr13:79393008-79393107	-	18	32	6.76e-05	1	AGTGGCTGTAGACTC
2	CCGAATATAAGCCGA-MEME-2	chr4:163161779-163161878	-	67	81	7.22e-05	1	TGTAATATCAGCCCT
3	MAABGAAGAAA-MEME-3	chr4:8590016-8590115	+	28	38	7.25e-05	0.308	AAAGGGGGGAA
4	GGTGTATGTACACCB-MEME-4	chr2:30026326-30026425	+	51	65	7.63e-05	1	GATGACTGTGCCCTG
3	MAABGAAGAAA-MEME-3	chr4:134537918-134538017	-	78	88	7.65e-05	0.308	AAAAGGGGAAA
3	MAABGAAGAAA-MEME-3	chr12:100545276-100545375	+	4	14	7.65e-05	0.308	AAAAGGGGAAA
3	MAABGAAGAAA-MEME-3	chr3:161389054-161389153	+	64	74	8.35e-05	0.308	AAAGAAAGCAA
3	MAABGAAGAAA-MEME-3	chr8:134892945-134893044	-	25	35	8.52e-05	0.308	AAAAAAGGAAA
3	MAABGAAGAAA-MEME-3	chrX:110168674-110168773	-	90	100	8.52e-05	0.308	AGAGAAGGAAA
3	MAABGAAGAAA-MEME-3	chr2:67517310-67517409	+	13	23	8.52e-05	0.308	AAAAAAGGAAA
1	STGCATGC-MEME-1	chr4:57094872-57094971	-	8	15	8.79e-05	0.501	GTGCATGT
1	STGCATGC-MEME-1	chr10:122181184-122181283	+	49	56	8.79e-05	0.501	GTGCATGT
1	STGCATGC-MEME-1	chr4:165580539-165580638	+	62	69	8.79e-05	0.501	GTGCATGT
1	STGCATGC-MEME-1	chr4:72865031-72865130	+	80	87	8.79e-05	0.501	GTGCATGT
1	STGCATGC-MEME-1	chr10:126134344-126134443	-	74	81	8.79e-05	0.501	GTGCATGT
1	STGCATGC-MEME-1	chr2:111209116-111209215	-	84	91	8.79e-05	0.501	GTGCATGT
1	STGCATGC-MEME-1	chr12:99005703-99005802	-	92	99	8.79e-05	0.501	GTGCATGT
