# Supplementary material for: Genomic insights into host and parasite interactions during intracellular infection by Toxoplasma gondii
Source: PLoS One. 2022 Sep 30;17(9):e0275226. doi: 10.1371/journal.pone.0275226 (PMC9524707; doi:10.1371/journal.pone.0275226)
Supplement: S7 Table — (XLSX) [file pone.0275226.s014.xlsx]

## Sheet: RNA-seq metrics
RNA-seq sequencing characteristics
Alignment to human genome	Sample Name	Total Reads	Reads Mapped	Secondary Alignments	Non-unique Alignments	Unique Alignments	Coverage Mean	Mapping Quality Mean	GC Content	Exonic	Intronic	Intergenic
	I1	60900000	0.858	0.467	0.15	0.242	178.087	54.6469	0.702	0.483	0.222	0.241
	I2	55100000	0.843	0.449	0.145	0.249	109.182	54.559	0.6959	0.484	0.23	0.227
	I3	62200000	0.823	0.485	0.149	0.189	130.74	54.0305	0.7221	0.465	0.273	0.283
	U1	90000000	0.894	0.588	0.173	0.133	187.528	54.0603	0.7496	0.336	0.307	0.312
	U2	87100000	0.914	0.619	0.175	0.12	221.682	54.257	0.7681	0.262	0.386	0.32
	U3	95800000	0.868	0.511	0.163	0.193	155.94	54.0255	0.7118	0.474	0.21	0.266
Alignment to T. gondii genome	Sample Name	Total Reads	Reads Mapped	Secondary Alignments	Non-unique Alignments	Unique Alignments	Coverage Mean	Mapping Quality Mean	GC Content	Exonic	Intronic	Intergenic	Intronic/Intergenic overlapping exon
	I1	4810000	1	0.07	0.05	0.89	9.7237	58.2115	0.551	0.356	0.111	0.533	0.107
	I2	5590000	1	0.08	0.06	0.86	11.3065	58.1083	0.5538	0.3671	0.1055	0.5274	0.0992
	I3	4130000	1	0.06	0.04	0.9	8.0357	58.086	0.5536	0.3571	0.1023	0.5406	0.0978
	U1	12700	1	0.16	0.07	0.77	0.0248	54.2844	0.5509	0.371	0.1805	0.4485	0.1149
	U2	11700	1	0.13	0.06	0.81	0.0318	54.6375	0.5487	0.3606	0.1526	0.4868	0.119
	U3	43000	1	0.09	0.05	0.86	0.1266	54.7089	0.5537	0.3731	0.2264	0.4005	0.1236
