# Supplementary material for: Genomic insights into host and parasite interactions during intracellular infection by Toxoplasma gondii
Source: PLoS One. 2022 Sep 30;17(9):e0275226. doi: 10.1371/journal.pone.0275226 (PMC9524707; doi:10.1371/journal.pone.0275226)
Supplement: S8 Table — (XLSX) [file pone.0275226.s015.xlsx]

## Sheet: ATAC-seq metrics
ATAC-seq sequencing characteristics
Alignment to Human and T. gondii genomes	Sample Name	Millions of reads	After Mitochondria Filter	After Duplicate Filter	After Quality Filter	Millions of Human reads post-filtering	Millions of T. gondii reads post-filtering	% T. gondii reads post-filtering
	I1	54.9	45.6	31.3	27	22.6	4.4	0.162963
	I2	59	39.8	29.9	23.4	12.3	11.1	0.474359
	I3	50.8	38.8	29.3	22.5	13.2	9.3	0.413333
	U1	42.1	37.9	32.7	30.2	20.3	0	0
	U2	52.2	37.5	13.6	11.8	7.9	0	0
	U3	59.5	46.9	24.5	21.8	14.7	0	0
